# Supplementary material for: 1,2-Bis[1-(3-methyl­sulfanyl-1,2,4-triazin-5-yl)ethyl­idene]diazane
Source: Acta Crystallogr Sect E Struct Rep Online. 2009 Jul 4;65(Pt 8):o1772. doi: 10.1107/S1600536809025033 (PMC2977495; doi:10.1107/S1600536809025033)
Supplement: Supplementary file 1 [file e-65-o1772-sup1.cif]

##############################################################################
###                                                                        ###
###        Electronic paper (Acta Crystallographica Section E)             ###
###                                                                        ###
##############################################################################
#                                                                            #
# This CIF contains the data in a paper accepted for publication in Acta     #
# Crystallographica Section E. It conforms to the requirements of Notes      #
# for Authors for Section E, and has been peer reviewed under the auspices   #
# of the IUCr Commission on Journals.                                        #
#                                                                            #
# Full details of the Crystallographic Information File format               #
# are given in the paper "The Crystallographic Information File (CIF):       #
# a New Standard Archive File for Crystallography" by S. R. Hall, F. H.      #
# Allen and I. D. Brown [Acta Cryst. (1991), A47, 655-685].                  #
#                                                                            #
# The current version of the core CIF dictionary is obtainable from          #
# ftp://ftp.iucr.org/pub/cif_core.dic. The current version number is 2.4.    #
#                                                                            #
# Software is freely available for graphical display of the structure(s) in  #
# this CIF.  For information consult the CIF home page http://www.iucr.org/  #
# cif/home.html                                                              #
#                                                                            #
# This file may be used for bona fide research purposes within the           #
# scientific community so long as proper attribution is given to the journal # 
# article from which it was obtained.                                        #
#                                                                            #
##############################################################################
                                             
data_I
_audit_creation_method     SHELXL-97
_chemical_name_systematic
;
1,2-Bis[1-(3-methylsulfanyl-1,2,4-triazin-5-yl)ethylidene]diazane
;
_chemical_name_common     ?
_chemical_formula_moiety     'C12 H14 N8 S2'
_chemical_formula_sum     'C12 H14 N8 S2'
_chemical_formula_iupac     'C12 H14 N8 S2'
_chemical_formula_weight     334.43
_chemical_melting_point     ?
_symmetry_cell_setting     monoclinic
_symmetry_space_group_name_H-M     'P 21/c'
_symmetry_space_group_name_Hall     '-P 2ybc'
loop_
    _symmetry_equiv_pos_as_xyz
    'x, y, z'
    '-x, y+1/2, -z+1/2'
    '-x, -y, -z'
    'x, -y-1/2, z-1/2'
_cell_length_a     14.4962(4)
_cell_length_b     7.0814(2)
_cell_length_c     15.6619(5)
_cell_angle_alpha     90.00
_cell_angle_beta     107.465(2)
_cell_angle_gamma     90.00
_cell_volume     1533.63(8)
_cell_formula_units_Z     4
_cell_measurement_reflns_used     1791
_cell_measurement_theta_min     5.83
_cell_measurement_theta_max     66.94
_cell_measurement_temperature     293(2)
_exptl_crystal_description     plate
_exptl_crystal_colour     yellow
_exptl_crystal_size_max     0.32
_exptl_crystal_size_mid     0.22
_exptl_crystal_size_min     0.08
_exptl_crystal_density_diffrn     1.448
_exptl_crystal_density_meas     ?
_exptl_crystal_density_method     'not measured'
_exptl_crystal_F_000     696
_exptl_absorpt_coefficient_mu     3.237
_exptl_absorpt_correction_type     multi-scan
_exptl_absorpt_process_details     '(SADABS; Bruker, 2005)'
_exptl_absorpt_correction_T_min     0.4736
_exptl_absorpt_correction_T_max     0.7529
_exptl_special_details
;
;
_diffrn_ambient_temperature     293(2)
_diffrn_radiation_type     CuK\a
_diffrn_radiation_wavelength     1.54178
_diffrn_radiation_source     'fine-focus sealed tube'
_diffrn_radiation_monochromator     graphite
_diffrn_measurement_device_type     'Bruker APEXII CCD'
_diffrn_measurement_method     '\f and \w'
_diffrn_detector_area_resol_mean     ?
_diffrn_reflns_number     5750
_diffrn_reflns_av_R_equivalents     0.0352
_diffrn_reflns_av_sigmaI/netI     0.0503
_diffrn_reflns_theta_min     5.83
_diffrn_reflns_theta_max     67.73
_diffrn_reflns_theta_full     67.73
_diffrn_measured_fraction_theta_max     0.944
_diffrn_measured_fraction_theta_full     0.944
_diffrn_reflns_limit_h_min     -17
_diffrn_reflns_limit_h_max     17
_diffrn_reflns_limit_k_min     -8
_diffrn_reflns_limit_k_max     2
_diffrn_reflns_limit_l_min     -18
_diffrn_reflns_limit_l_max     17
_diffrn_standards_number     ?
_diffrn_standards_interval_count     ?
_diffrn_standards_interval_time     ?
_diffrn_standards_decay_%     ?
_refine_special_details
;
Refinement of <i>F</i>^2^ against ALL reflections. The weighted <i>R</i>-factor
<i>wR</i> and goodness of fit <i>S</i> are based on <i>F</i>^2^, conventional
<i>R</i>-factors <i>R</i> are based on <i>F</i>, with <i>F</i> set to zero for
negative <i>F</i>^2^. The threshold expression of <i>F</i>^2^ >
\s(<i>F</i>^2^) is used only for calculating <i>R</i>-factors(gt) <i>etc</i>.
and is not relevant to the choice of reflections for refinement.
<i>R</i>-factors based on <i>F</i>^2^ are statistically about twice as large
as those based on <i>F</i>, and <i>R</i>- factors based on ALL data will be
even larger.
;
_reflns_number_total     2635
_reflns_number_gt     2200
_reflns_threshold_expression     I>2\s(I)
_refine_ls_structure_factor_coef     Fsqd
_refine_ls_matrix_type     full
_refine_ls_R_factor_all     0.0491
_refine_ls_R_factor_gt     0.0411
_refine_ls_wR_factor_gt     0.1086
_refine_ls_wR_factor_ref     0.1168
_refine_ls_goodness_of_fit_ref     1.028
_refine_ls_restrained_S_all     1.028
_refine_ls_number_reflns     2635
_refine_ls_number_parameters     199
_refine_ls_number_restraints     0
_refine_ls_hydrogen_treatment     constr
_refine_ls_weighting_scheme     calc
_refine_ls_weighting_details
         'calc w=1/[\s^2^(Fo^2^)+(0.0575P)^2^+0.4463P] where P=(Fo^2^+2Fc^2^)/3'
_atom_sites_solution_hydrogens     difmap
_atom_sites_solution_primary     direct
_atom_sites_solution_secondary     difmap
_refine_ls_shift/su_max     0.000
_refine_ls_shift/su_mean     0.000
_refine_diff_density_max     0.232
_refine_diff_density_min     -0.225
_refine_ls_extinction_method     none
_refine_ls_extinction_coef     ?
loop_
    _atom_type_symbol
    _atom_type_description
    _atom_type_scat_dispersion_real
    _atom_type_scat_dispersion_imag
    _atom_type_scat_source
    'C' 'C' 0.0181 0.0091
                         'International Tables Vol C Tables 4.2.6.8 and 6.1.1.4'
    'H' 'H' 0.0000 0.0000
                         'International Tables Vol C Tables 4.2.6.8 and 6.1.1.4'
    'N' 'N' 0.0311 0.0180
                         'International Tables Vol C Tables 4.2.6.8 and 6.1.1.4'
    'S' 'S' 0.3331 0.5567
                         'International Tables Vol C Tables 4.2.6.8 and 6.1.1.4'
_computing_data_collection     'APEX2 (Bruker, 2005)'
_computing_cell_refinement     'SAINT (Bruker, 2005)'
_computing_data_reduction     'SAINT (Bruker, 2005)'
_computing_structure_solution     'SHELXS97 (Sheldrick, 2008)'
_computing_structure_refinement     'SHELXL97 (Sheldrick, 2008)'
_computing_molecular_graphics     'ORTEP-3 for Windows (Farrugia, 1997)'
_computing_publication_material
    'SHELXL97 (Sheldrick, 2008), WinGX (Farrugia, 1999) and PLATON (Spek, 2009)'
loop_
    _atom_site_type_symbol
    _atom_site_label
    _atom_site_fract_x
    _atom_site_fract_y
    _atom_site_fract_z
    _atom_site_U_iso_or_equiv
    _atom_site_adp_type
    _atom_site_calc_flag
    _atom_site_refinement_flags
    _atom_site_occupancy
    _atom_site_disorder_assembly
    _atom_site_disorder_group
    S S17 0.29719(4) 0.25053(8) 0.43807(4) 0.0484(2) Uani d . 1 . .
    S S21 0.94963(5) 0.20147(9) 0.04349(4) 0.0524(2) Uani d . 1 . .
    N N1 0.56957(14) 0.2978(3) 0.57615(13) 0.0434(4) Uani d . 1 . .
    N N2 0.47200(14) 0.3040(3) 0.55353(12) 0.0416(4) Uani d . 1 . .
    N N4 0.46056(13) 0.1897(2) 0.40671(11) 0.0369(4) Uani d . 1 . .
    N N8 0.69264(14) 0.1583(3) 0.38213(12) 0.0430(4) Uani d . 1 . .
    N N9 0.74256(14) 0.0796(3) 0.32936(13) 0.0437(5) Uani d . 1 . .
    N N11 0.92948(16) -0.1765(3) 0.21425(15) 0.0530(5) Uani d . 1 . .
    N N12 0.95071(15) -0.0836(3) 0.14810(14) 0.0513(5) Uani d . 1 . .
    N N14 0.86038(13) 0.1842(2) 0.17013(12) 0.0391(4) Uani d . 1 . .
    C C3 0.42339(16) 0.2505(3) 0.47130(15) 0.0365(5) Uani d . 1 . .
    C C5 0.55527(16) 0.1885(3) 0.42894(14) 0.0346(5) Uani d . 1 . .
    C C6 0.61047(17) 0.2431(3) 0.51602(15) 0.0384(5) Uani d . 1 . .
    H H61 0.6776 0.2403 0.5312 0.058 Uiso calc R 1 . .
    C C7 0.60199(16) 0.1214(3) 0.36205(14) 0.0373(5) Uani d . 1 . .
    C C10 0.77872(16) 0.1880(3) 0.28245(14) 0.0399(5) Uani d . 1 . .
    C C13 0.91659(16) 0.0920(3) 0.13019(15) 0.0410(5) Uani d . 1 . .
    C C15 0.83999(15) 0.0913(3) 0.23536(14) 0.0374(5) Uani d . 1 . .
    C C16 0.87630(17) -0.0913(3) 0.25750(16) 0.0476(6) Uani d . 1 . .
    H H161 0.8624 -0.1544 0.3042 0.071 Uiso calc R 1 . .
    C C18 0.27045(19) 0.3325(3) 0.53668(18) 0.0524(6) Uani d . 1 . .
    H H181 0.2921 0.2408 0.5836 0.079 Uiso calc R 1 . .
    H H182 0.2019 0.3504 0.5235 0.079 Uiso calc R 1 . .
    H H183 0.3030 0.4502 0.5557 0.079 Uiso calc R 1 . .
    C C19 0.54418(18) 0.0180(3) 0.28090(15) 0.0470(6) Uani d . 1 . .
    H H191 0.5800 -0.0897 0.2712 0.071 Uiso calc R 1 . .
    H H192 0.5309 0.1002 0.2299 0.071 Uiso calc R 1 . .
    H H193 0.4844 -0.0232 0.2892 0.071 Uiso calc R 1 . .
    C C20 0.7638(2) 0.3954(3) 0.27192(19) 0.0583(7) Uani d . 1 . .
    H H201 0.8222 0.4541 0.2681 0.087 Uiso calc R 1 . .
    H H202 0.7476 0.4451 0.3226 0.087 Uiso calc R 1 . .
    H H203 0.7122 0.4211 0.2183 0.087 Uiso calc R 1 . .
    C C22 0.9029(2) 0.4349(4) 0.04713(18) 0.0561(6) Uani d . 1 . .
    H H221 0.8344 0.4284 0.0377 0.084 Uiso calc R 1 . .
    H H222 0.9156 0.5109 0.0011 0.084 Uiso calc R 1 . .
    H H223 0.9337 0.4904 0.1045 0.084 Uiso calc R 1 . .
loop_
    _atom_site_aniso_label
    _atom_site_aniso_U_11
    _atom_site_aniso_U_22
    _atom_site_aniso_U_33
    _atom_site_aniso_U_12
    _atom_site_aniso_U_13
    _atom_site_aniso_U_23
    S17 0.0406(3) 0.0580(4) 0.0483(4) 0.0010(3) 0.0158(3) -0.0040(3)
    S21 0.0571(4) 0.0614(4) 0.0505(4) -0.0013(3) 0.0341(3) -0.0052(3)
    N1 0.0458(11) 0.0510(10) 0.0343(10) -0.0001(9) 0.0135(8) -0.0036(8)
    N2 0.0461(11) 0.0460(10) 0.0351(10) 0.0023(8) 0.0157(8) -0.0016(8)
    N4 0.0431(10) 0.0387(9) 0.0315(9) 0.0004(8) 0.0151(8) 0.0010(7)
    N8 0.0475(11) 0.0490(10) 0.0386(10) -0.0007(9) 0.0224(9) -0.0009(8)
    N9 0.0470(11) 0.0506(10) 0.0401(10) 0.0022(9) 0.0232(9) -0.0007(8)
    N11 0.0533(12) 0.0532(11) 0.0548(12) 0.0129(10) 0.0196(10) 0.0027(10)
    N12 0.0525(12) 0.0544(11) 0.0522(12) 0.0094(9) 0.0237(10) -0.0023(9)
    N14 0.0382(10) 0.0453(10) 0.0372(10) -0.0016(8) 0.0165(8) -0.0044(8)
    C3 0.0428(12) 0.0319(10) 0.0381(12) 0.0010(9) 0.0172(10) 0.0033(8)
    C5 0.0435(12) 0.0299(9) 0.0340(11) -0.0010(9) 0.0169(9) 0.0039(8)
    C6 0.0389(12) 0.0422(11) 0.0357(11) -0.0008(9) 0.0139(9) -0.0008(9)
    C7 0.0493(13) 0.0349(10) 0.0320(11) 0.0016(9) 0.0188(9) 0.0052(8)
    C10 0.0391(12) 0.0493(12) 0.0337(11) 0.0012(9) 0.0143(9) -0.0020(9)
    C13 0.0375(12) 0.0494(12) 0.0392(12) -0.0022(10) 0.0161(9) -0.0091(9)
    C15 0.0343(11) 0.0458(11) 0.0323(11) -0.0018(9) 0.0105(9) -0.0030(9)
    C16 0.0470(14) 0.0528(13) 0.0440(13) 0.0081(10) 0.0154(11) 0.0057(10)
    C18 0.0534(15) 0.0535(13) 0.0598(16) 0.0080(11) 0.0313(13) 0.0023(12)
    C19 0.0565(15) 0.0510(13) 0.0373(12) -0.0026(11) 0.0198(11) -0.0064(10)
    C20 0.0782(19) 0.0466(13) 0.0662(17) 0.0049(13) 0.0459(15) -0.0011(12)
    C22 0.0527(15) 0.0635(15) 0.0593(16) 0.0019(12) 0.0280(13) 0.0089(12)
_geom_special_details
;
All e.s.d.'s (except the e.s.d. in the dihedral angle between two l.s. planes)
are estimated using the full covariance matrix. The cell e.s.d.'s are taken
into account individually in the estimation of e.s.d.'s in distances, angles
and torsion angles; correlations between e.s.d.'s in cell parameters are only
used when they are defined by crystal symmetry. An approximate (isotropic)
treatment of cell e.s.d.'s is used for estimating e.s.d.'s involving l.s.
planes.
;
loop_
    _geom_bond_atom_site_label_1
    _geom_bond_atom_site_label_2
    _geom_bond_site_symmetry_2
    _geom_bond_distance
    _geom_bond_publ_flag
    S17 C3 . 1.745(2) ?
    S17 C18 . 1.798(2) ?
    S21 C13 . 1.751(2) ?
    S21 C22 . 1.794(3) ?
    N1 C6 . 1.313(3) ?
    N1 N2 . 1.352(3) ?
    N2 C3 . 1.324(3) ?
    N4 C5 . 1.311(3) ?
    N4 C3 . 1.352(3) ?
    N8 C7 . 1.283(3) ?
    N8 N9 . 1.370(2) ?
    N9 C10 . 1.279(3) ?
    N11 C16 . 1.315(3) ?
    N11 N12 . 1.339(3) ?
    N12 C13 . 1.337(3) ?
    N14 C15 . 1.321(3) ?
    N14 C13 . 1.337(3) ?
    C5 C6 . 1.412(3) ?
    C5 C7 . 1.486(3) ?
    C6 H61 . 0.9300 ?
    C7 C19 . 1.488(3) ?
    C10 C15 . 1.481(3) ?
    C10 C20 . 1.487(3) ?
    C15 C16 . 1.400(3) ?
    C16 H161 . 0.9300 ?
    C18 H181 . 0.9600 ?
    C18 H182 . 0.9600 ?
    C18 H183 . 0.9600 ?
    C19 H191 . 0.9600 ?
    C19 H192 . 0.9600 ?
    C19 H193 . 0.9600 ?
    C20 H201 . 0.9600 ?
    C20 H202 . 0.9600 ?
    C20 H203 . 0.9600 ?
    C22 H221 . 0.9600 ?
    C22 H222 . 0.9600 ?
    C22 H223 . 0.9600 ?
loop_
    _geom_angle_atom_site_label_1
    _geom_angle_atom_site_label_2
    _geom_angle_atom_site_label_3
    _geom_angle_site_symmetry_1
    _geom_angle_site_symmetry_3
    _geom_angle
    _geom_angle_publ_flag
    C3 S17 C18 . . 102.76(12) ?
    C13 S21 C22 . . 100.93(11) ?
    C6 N1 N2 . . 118.93(19) ?
    C3 N2 N1 . . 117.08(18) ?
    C5 N4 C3 . . 115.11(18) ?
    C7 N8 N9 . . 117.19(19) ?
    C10 N9 N8 . . 118.97(18) ?
    C16 N11 N12 . . 118.7(2) ?
    C13 N12 N11 . . 117.58(19) ?
    C15 N14 C13 . . 115.32(19) ?
    N2 C3 N4 . . 127.1(2) ?
    N2 C3 S17 . . 119.62(17) ?
    N4 C3 S17 . . 113.23(17) ?
    N4 C5 C6 . . 119.94(19) ?
    N4 C5 C7 . . 118.52(19) ?
    C6 C5 C7 . . 121.5(2) ?
    N1 C6 C5 . . 121.8(2) ?
    N1 C6 H61 . . 119.1 ?
    C5 C6 H61 . . 119.1 ?
    N8 C7 C19 . . 125.6(2) ?
    N8 C7 C5 . . 114.34(19) ?
    C19 C7 C5 . . 120.0(2) ?
    N9 C10 C15 . . 114.78(19) ?
    N9 C10 C20 . . 125.9(2) ?
    C15 C10 C20 . . 119.33(19) ?
    N12 C13 N14 . . 126.5(2) ?
    N12 C13 S21 . . 113.86(16) ?
    N14 C13 S21 . . 119.58(17) ?
    N14 C15 C16 . . 119.80(19) ?
    N14 C15 C10 . . 117.49(19) ?
    C16 C15 C10 . . 122.7(2) ?
    N11 C16 C15 . . 122.1(2) ?
    N11 C16 H161 . . 119.0 ?
    C15 C16 H161 . . 119.0 ?
    S17 C18 H181 . . 109.5 ?
    S17 C18 H182 . . 109.5 ?
    H181 C18 H182 . . 109.5 ?
    S17 C18 H183 . . 109.5 ?
    H181 C18 H183 . . 109.5 ?
    H182 C18 H183 . . 109.5 ?
    C7 C19 H191 . . 109.5 ?
    C7 C19 H192 . . 109.5 ?
    H191 C19 H192 . . 109.5 ?
    C7 C19 H193 . . 109.5 ?
    H191 C19 H193 . . 109.5 ?
    H192 C19 H193 . . 109.5 ?
    C10 C20 H201 . . 109.5 ?
    C10 C20 H202 . . 109.5 ?
    H201 C20 H202 . . 109.5 ?
    C10 C20 H203 . . 109.5 ?
    H201 C20 H203 . . 109.5 ?
    H202 C20 H203 . . 109.5 ?
    S21 C22 H221 . . 109.5 ?
    S21 C22 H222 . . 109.5 ?
    H221 C22 H222 . . 109.5 ?
    S21 C22 H223 . . 109.5 ?
    H221 C22 H223 . . 109.5 ?
    H222 C22 H223 . . 109.5 ?
loop_
    _geom_torsion_atom_site_label_1
    _geom_torsion_atom_site_label_2
    _geom_torsion_atom_site_label_3
    _geom_torsion_atom_site_label_4
    _geom_torsion_site_symmetry_1
    _geom_torsion_site_symmetry_2
    _geom_torsion_site_symmetry_3
    _geom_torsion_site_symmetry_4
    _geom_torsion
    _geom_torsion_publ_flag
    C6 N1 N2 C3 . . . . 1.1(3) ?
    C7 N8 N9 C10 . . . . 114.8(2) ?
    C16 N11 N12 C13 . . . . 0.3(3) ?
    N1 N2 C3 N4 . . . . 0.1(3) ?
    N1 N2 C3 S17 . . . . 178.80(15) ?
    C5 N4 C3 N2 . . . . -1.6(3) ?
    C5 N4 C3 S17 . . . . 179.68(14) ?
    C18 S17 C3 N2 . . . . 0.15(19) ?
    C18 S17 C3 N4 . . . . 179.03(15) ?
    C3 N4 C5 C6 . . . . 1.8(3) ?
    C3 N4 C5 C7 . . . . 179.32(16) ?
    N2 N1 C6 C5 . . . . -0.8(3) ?
    N4 C5 C6 N1 . . . . -0.7(3) ?
    C7 C5 C6 N1 . . . . -178.20(18) ?
    N9 N8 C7 C19 . . . . -7.1(3) ?
    N9 N8 C7 C5 . . . . 171.86(17) ?
    N4 C5 C7 N8 . . . . 167.24(18) ?
    C6 C5 C7 N8 . . . . -15.3(3) ?
    N4 C5 C7 C19 . . . . -13.8(3) ?
    C6 C5 C7 C19 . . . . 163.73(19) ?
    N8 N9 C10 C15 . . . . 173.76(19) ?
    N8 N9 C10 C20 . . . . -6.5(4) ?
    N11 N12 C13 N14 . . . . -2.1(4) ?
    N11 N12 C13 S21 . . . . 179.33(17) ?
    C15 N14 C13 N12 . . . . 2.1(3) ?
    C15 N14 C13 S21 . . . . -179.36(16) ?
    C22 S21 C13 N12 . . . . -174.30(19) ?
    C22 S21 C13 N14 . . . . 7.0(2) ?
    C13 N14 C15 C16 . . . . -0.5(3) ?
    C13 N14 C15 C10 . . . . 179.41(19) ?
    N9 C10 C15 N14 . . . . 164.3(2) ?
    C20 C10 C15 N14 . . . . -15.4(3) ?
    N9 C10 C15 C16 . . . . -15.8(3) ?
    C20 C10 C15 C16 . . . . 164.4(2) ?
    N12 N11 C16 C15 . . . . 1.2(4) ?
    N14 C15 C16 N11 . . . . -1.1(4) ?
    C10 C15 C16 N11 . . . . 179.0(2) ?
loop_
    _geom_hbond_atom_site_label_D
    _geom_hbond_atom_site_label_H
    _geom_hbond_atom_site_label_A
    _geom_hbond_site_symmetry_A
    _geom_hbond_distance_DH
    _geom_hbond_distance_HA
    _geom_hbond_distance_DA
    _geom_hbond_angle_DHA
    _geom_hbond_publ_flag
    C19 H193 N4 . 0.96 2.48 2.875(3) 104 y
    C20 H202 N8 . 0.96 2.46 2.816(3) 101 y
data_global
_journal_data_validation_number     ?
_journal_date_recd_electronic     2009-06-09
_journal_date_accepted     2009-06-29
_journal_name_full     'Acta Crystallographica, Section E'
_journal_year     2009
_journal_volume     65
_journal_issue      8
_journal_page_first     o1772
_journal_page_last     o1772
_journal_paper_category     QO
_journal_coeditor_code     KP2223
_publ_contact_author_name     'Mariusz Mojzych '
_publ_contact_author_address
;
Department of Chemistry
University of Podlasie
ul. 3 Maja 54
08-100 siedlce, Poland
;
_publ_contact_author_email     mojzych@ap.siedlce.pl
_publ_contact_author_fax     '48 25 644 20 45'
_publ_contact_author_phone     '48 25 643 11 05'
_publ_section_title
;
1,2-Bis[1-(3-methylsulfanyl-1,2,4-triazin-5-yl)ethylidene]diazane
;
loop_
    _publ_author_name
    _publ_author_footnote
    _publ_author_address
    'Mojzych, Mariusz' .
;
Department of Chemistry
University of Podlasie
ul. 3 Maja 54
08-110 Siedlce, Poland
;
    'Karczmarzyk, Zbigniew' .
;
Department of Chemistry
University of Podlasie
ul. 3 Maja 54
08-110 Siedlce, Poland
;
    'Zofia Urba\'nczyk-Lipkowska' .
;
Institute of Organic Chemistry
Polish Academy of Sciences
ul. Kasprzaka 44/52
01-224 Warsaw 42, POB 58, Poland
;
    'Przemys\/law Kalicki' .
;
Institute of Organic Chemistry
Polish Academy of Sciences
ul. Kasprzaka 44/52
01-224 Warsaw 42, POB 58, Poland
;
