# Supplementary material for: 1,2-Bis[1-(3-methyl­sulfanyl-1,2,4-triazin-5-yl)ethyl­idene]diazane
Source: Acta Crystallogr Sect E Struct Rep Online. 2009 Jul 4;65(Pt 8):o1772. doi: 10.1107/S1600536809025033 (PMC2977495; doi:10.1107/S1600536809025033)
Supplement: Supplementary file 2 [file e-65-o1772-Isup2.hkl]

#
# h,k,l, Fc-squared, Fo-squared, sigma(Fo-squared) and status flag
#
data_I
_shelx_title ' mm173 in P 21/c'
_shelx_refln_list_code          4
_shelx_F_calc_maximum      192.81
_exptl_crystal_F_000       696.00
_reflns_d_resolution_high  0.8330
 
loop_
 _symmetry_equiv_pos_as_xyz
 'x, y, z'
 '-x, y+1/2, -z+1/2'
 '-x, -y, -z'
 'x, -y-1/2, z-1/2'
 
_cell_length_a    14.4962
_cell_length_b     7.0814
_cell_length_c    15.6619
_cell_angle_alpha  90.000
_cell_angle_beta  107.465
_cell_angle_gamma  90.000
 
_shelx_F_squared_multiplier     1.000
 
loop_
 _refln_index_h
 _refln_index_k
 _refln_index_l
 _refln_F_squared_calc
 _refln_F_squared_meas
 _refln_F_squared_sigma
 _refln_observed_status
   5   0   0     6548.34     5985.25    206.35 o
   6   0   0     7232.41     7301.24    414.05 o
   7   0   0     1786.43     1850.19     65.48 o
   8   0   0     3883.40     3555.71    204.16 o
   9   0   0      932.01      737.64     45.86 o
  10   0   0      294.04      261.49     16.56 o
  12   0   0      912.64      902.94     49.05 o
  13   0   0      426.70      458.32     28.03 o
  14   0   0        5.90       14.65      5.41 o
  15   0   0       31.01       44.91      6.69 o
  16   0   0        0.04        2.23      2.87 o
   1   1   0     1772.71     1832.96     91.73 o
   2   1   0     1904.91     2065.49     64.19 o
   3   1   0     3094.28     2919.63    109.56 o
   4   1   0     1055.41     1085.76     63.38 o
   5   1   0        7.93       30.89      4.46 o
   6   1   0     5843.76     6292.56    357.35 o
   7   1   0      477.64      650.37     40.13 o
   8   1   0       75.03      101.60      9.55 o
   9   1   0      273.40      208.37     10.47 o
  10   1   0      570.66      613.54     25.75 o
  11   1   0      757.56      782.98     40.61 o
  12   1   0       53.10       45.28      5.06 o
  13   1   0        4.40        9.07      3.36 o
  14   1   0        5.22        8.65      7.96 o
  15   1   0      117.96      130.59      7.65 o
  16   1   0       65.38       51.71      3.65 o
   0   2   0    22807.45    23156.38   1149.46 o
   1   2   0     3779.97     4111.17    205.11 o
   2   2   0      231.41      252.25     14.97 o
   3   2   0     1794.54     1865.12    106.38 o
   4   2   0      382.84      379.86     15.77 o
   5   2   0      223.91      240.78     16.56 o
   6   2   0       99.12      111.16      9.55 o
   7   2   0      984.03     1079.71     64.66 o
   8   2   0     2129.59     2145.27    135.20 o
   9   2   0      347.64      340.50     15.61 o
  10   2   0       39.90       41.93      4.58 o
  11   2   0      396.19      407.06     35.83 o
  12   2   0      737.39      824.98     52.07 o
  13   2   0       86.34       91.47      6.52 o
  14   2   0      129.00      137.27      9.24 o
   1   3   0     3802.90     4200.40    220.32 o
   2   3   0      828.47      747.32     28.86 o
   3   3   0     2344.10     2296.69    130.90 o
   4   3   0        3.19        5.73      2.23 o
   5   3   0       77.64       68.48      7.33 o
   6   3   0     3279.89     3415.89    195.88 o
   7   3   0       44.64       46.29      3.08 o
   8   3   0       11.74        9.57      3.76 o
   9   3   0      546.90      570.21     19.31 o
  10   3   0      377.62      371.76     13.44 o
  11   3   0       59.45       48.78      4.04 o
  12   3   0        0.01        1.15      2.81 o
  13   3   0      156.26      141.09     11.78 o
  14   3   0      363.19      339.52     22.61 o
   0   4   0      183.26      179.63     12.10 o
   1   4   0     1194.47     1325.27     69.11 o
   2   4   0      147.56      140.57      6.84 o
   3   4   0      357.27      357.61     12.44 o
   4   4   0       91.97       99.99      5.46 o
   5   4   0       75.77       60.91      3.88 o
   6   4   0       13.28       10.51      3.17 o
   7   4   0      294.24      308.93     10.66 o
   8   4   0      521.06      477.74     18.54 o
   9   4   0        6.80        5.64      2.27 o
  10   4   0      116.09      114.91      7.16 o
  11   4   0        0.12       -0.25      2.01 o
  12   4   0      223.02      219.15     11.48 o
  13   4   0        5.13        0.00      3.50 o
  14   4   0       20.77       10.51      3.50 o
   1   5   0      268.23      267.26      5.95 o
   2   5   0      367.79      357.57      8.03 o
   3   5   0      138.61      135.26      4.38 o
   4   5   0      129.63      124.72      5.91 o
   5   5   0       30.66       21.97      3.25 o
   6   5   0      273.13      255.30      9.18 o
   7   5   0      154.12      166.81      8.32 o
   8   5   0      234.46      231.14     10.21 o
   9   5   0      274.07      248.00     10.71 o
  10   5   0      234.77      229.95     12.36 o
  11   5   0      115.09      102.75      7.80 o
  12   5   0       28.24       10.51      3.82 o
   0   6   0      194.24      182.58     12.89 o
   1   6   0       26.76       23.05      2.13 o
   2   6   0      286.53      304.27      7.94 o
   3   6   0      154.85      164.85      5.95 o
   4   6   0       71.92       66.44      3.65 o
   5   6   0       10.87       14.47      6.05 o
   6   6   0       43.48       33.34      4.95 o
   7   6   0       68.18       68.69      7.48 o
   8   6   0        6.39        8.92      3.60 o
   9   6   0       83.32       83.45      9.24 o
  10   6   0      178.51      200.02     14.01 o
   1   7   0       75.78       93.73      4.28 o
   2   7   0        3.23        2.55      1.68 o
   3   7   0        0.67        0.49      2.08 o
   4   7   0       54.25       69.57      6.39 o
   5   7   0        5.55        6.05      3.15 o
   6   7   0      126.97      136.93      8.89 o
   7   7   0      129.47      131.30      8.10 o
   8   7   0       58.56       55.59      4.95 o
   0   8   0       72.07       64.97      7.33 o
   1   8   0       96.97      104.13     12.10 o
   2   8   0      125.83      128.58     10.51 o
   3   8   0      103.26      100.75     15.29 o
   4   8   0       30.61       20.64      4.14 o
   5   8   0       11.82        8.69      2.36 o
 -16   1   1        7.34        6.05      2.21 o
 -15   1   1       18.20       18.84      2.83 o
 -14   1   1       39.20       37.36      4.71 o
 -13   1   1        0.10       -0.92      2.67 o
 -12   1   1       18.40        9.71      3.15 o
 -11   1   1        0.53        0.67      2.13 o
 -10   1   1      145.12      147.71      8.48 o
  -9   1   1      434.15      425.45     18.41 o
  -8   1   1      606.00      680.31     42.36 o
  -7   1   1      305.28      276.14     19.11 o
  -6   1   1      197.28      244.29     16.88 o
  -5   1   1      139.06      185.37     13.06 o
  -4   1   1      126.09      117.58     11.63 o
  -3   1   1     2986.61     2926.12    101.30 o
  -2   1   1      269.29      249.70     11.15 o
   0   1   1        3.62       18.96      1.35 o
   1   1   1    11357.93    10803.45    536.35 o
   2   1   1     2289.17     2426.31     75.45 o
   3   1   1     5327.65     5185.78    293.34 o
   4   1   1      372.54      375.19     23.25 o
   5   1   1      279.30      248.11     16.88 o
   6   1   1       70.52       69.11      7.64 o
   7   1   1       16.57       19.43      4.14 o
   8   1   1       17.27       25.80      5.10 o
   9   1   1      103.30      104.37      7.25 o
  10   1   1      139.94      143.57      8.52 o
  11   1   1      207.76      236.21     37.26 o
  12   1   1       72.97       78.60     11.63 o
  13   1   1       68.43       72.36     11.63 o
  14   1   1       23.74       24.00      3.82 o
  15   1   1        1.12       -0.16      1.96 o
  16   1   1        7.39        5.41      3.50 o
 -14   2   1        8.64        3.07      3.34 o
 -13   2   1        2.24        2.33      2.08 o
 -12   2   1        0.17        0.80      2.36 o
 -11   2   1       40.41       34.16      4.35 o
 -10   2   1        9.86       12.29      5.73 o
  -9   2   1        2.79        5.25      2.13 o
  -8   2   1        7.05        8.88      2.04 o
  -7   2   1     1191.71     1416.36     83.45 o
  -6   2   1      662.65      683.81     41.72 o
  -5   2   1       14.58       27.39      4.14 o
  -4   2   1        0.97        2.23      0.96 o
  -3   2   1      123.74      141.41      9.55 o
  -2   2   1      437.81      471.38     27.71 o
  -1   2   1     7020.45     7565.60    376.46 o
   0   2   1     3067.79     3406.53    120.49 o
   1   2   1      174.89      206.11     13.54 o
   2   2   1     1986.80     1967.36    111.79 o
   3   2   1     2119.87     2070.20     56.52 o
   4   2   1       51.15       55.74      5.41 o
   5   2   1       42.58       66.25      7.33 o
   6   2   1       69.93      100.01      8.92 o
   7   2   1       81.10      103.83      9.55 o
   8   2   1       18.81       26.62      3.38 o
   9   2   1       57.48       69.69      5.89 o
  10   2   1       74.66       73.81      7.80 o
  11   2   1      136.67      137.60      7.26 o
  12   2   1       24.21       28.52      5.73 o
  13   2   1      244.59      224.86     14.33 o
  14   2   1        0.35        4.14      2.23 o
 -15   3   1        0.02        1.91      2.87 o
 -14   3   1        8.32        9.33      5.89 o
 -13   3   1        7.62        7.01      4.46 o
 -12   3   1      114.58       85.99      7.30 o
 -11   3   1        2.07        3.22      1.71 o
 -10   3   1      595.02      610.44     22.12 o
  -9   3   1       47.11       36.74      3.50 o
  -8   3   1      231.99      216.17     12.89 o
  -7   3   1       61.33       43.72      4.61 o
  -6   3   1      704.02      782.55     47.14 o
  -5   3   1       10.45        9.87      2.87 o
  -4   3   1      119.89      143.96     10.19 o
  -3   3   1      470.49      436.98     26.12 o
  -2   3   1       24.34       34.60      2.52 o
  -1   3   1       28.23       39.66      3.15 o
   0   3   1     1602.39     1787.77     64.30 o
   1   3   1     6637.00     7537.69    265.75 o
   2   3   1     2571.91     2742.91    102.61 o
   3   3   1      445.76      442.16     17.85 o
   4   3   1      713.83      783.50     46.50 o
   5   3   1      213.69      231.23     16.24 o
   6   3   1        4.33        1.91      2.23 o
   7   3   1      187.41      186.00      7.54 o
   8   3   1       53.69       62.70      4.13 o
   9   3   1      820.20      825.10     26.93 o
  10   3   1       19.17       17.79      2.58 o
  11   3   1      120.78      111.55      5.70 o
  12   3   1      109.99      129.63     14.01 o
  14   3   1       13.96        9.55      4.14 o
 -13   4   1       81.33       85.99      8.92 o
 -12   4   1      331.91      331.49     15.76 o
 -11   4   1      428.18      450.95     17.08 o
 -10   4   1        4.93        8.23      3.77 o
  -9   4   1      366.26      394.27     15.55 o
  -8   4   1      128.41      123.02      7.00 o
  -7   4   1      210.12      193.63      8.63 o
  -6   4   1      458.90      459.79     17.00 o
  -5   4   1      371.94      370.27      9.67 o
  -4   4   1      400.04      382.91      9.78 o
  -3   4   1      494.64      501.04     16.54 o
  -2   4   1      956.83      948.20     36.53 o
  -1   4   1        2.54        3.18      2.23 o
   0   4   1     1287.76     1416.40     51.91 o
   1   4   1       70.89       71.64      5.79 o
   2   4   1      293.41      320.50     13.73 o
   3   4   1     1513.32     1585.00     49.17 o
   4   4   1       86.53       76.27      3.27 o
   5   4   1      193.02      192.90      6.40 o
   6   4   1      204.16      209.41      7.81 o
   7   4   1        5.72        5.21      1.91 o
   8   4   1      155.73      146.87      7.81 o
   9   4   1       30.70       28.63      5.56 o
  10   4   1       94.00       94.01      6.44 o
  11   4   1       47.62       49.43      4.57 o
  12   4   1      182.11      147.78     13.06 o
  13   4   1        6.80        9.87      3.82 o
 -12   5   1        0.82       -1.27      3.18 o
 -11   5   1       65.23       75.17      8.92 o
 -10   5   1      248.79      223.44      9.80 o
  -9   5   1      114.10      118.68      6.98 o
  -8   5   1       41.34       30.12      3.56 o
  -7   5   1       22.92       21.50      3.04 o
  -6   5   1      120.42      103.23      5.21 o
  -5   5   1       84.02       86.03      3.52 o
  -4   5   1       20.53       23.66      2.01 o
  -3   5   1      135.46      137.39      4.43 o
  -2   5   1       79.59       71.11      3.14 o
  -1   5   1      107.87      104.33      3.30 o
   0   5   1      434.43      434.02      8.73 o
   1   5   1      246.77      228.17      5.28 o
   2   5   1       60.52       48.74      2.42 o
   3   5   1        8.13        8.97      1.26 o
   4   5   1        0.75        1.88      1.21 o
   5   5   1       81.26       71.21      3.75 o
   6   5   1        0.53       -1.18      1.43 o
   7   5   1        3.74        3.48      2.08 o
   8   5   1       39.42       36.15      4.99 o
   9   5   1      241.19      255.89     11.01 o
  10   5   1       14.94       18.13      3.94 o
  11   5   1      136.16      114.66     11.15 o
  12   5   1        4.20        4.46      3.18 o
 -11   6   1       27.08       30.26      5.10 o
 -10   6   1       52.47       62.74      7.64 o
  -9   6   1       40.19       44.59      7.01 o
  -8   6   1      111.48      107.02     11.47 o
  -7   6   1       55.09       56.69      8.60 o
  -6   6   1       76.96       95.23     11.15 o
  -5   6   1       64.02       71.21      5.27 o
  -4   6   1      309.25      308.57     11.07 o
  -3   6   1        3.40        2.32      1.53 o
  -2   6   1       33.52       39.30      2.87 o
  -1   6   1        3.59        1.17      1.42 o
   0   6   1      170.12      162.42      6.52 o
   1   6   1       41.56       42.99      2.96 o
   2   6   1        0.18        0.86      1.65 o
   3   6   1      357.93      370.01     10.01 o
   4   6   1        2.40        0.62      1.90 o
   5   6   1       44.59       55.84      6.37 o
   6   6   1      114.69      118.06      8.97 o
   7   6   1       19.56       31.80      9.40 o
   8   6   1      127.97      123.19      8.77 o
   9   6   1       38.95       38.98      4.71 o
  10   6   1      144.26      140.78     11.47 o
  -9   7   1       51.65       44.31      4.05 o
  -8   7   1      126.12      114.02      7.96 o
  -7   7   1        1.77        4.46      2.70 o
  -6   7   1        4.82        6.65      3.03 o
  -5   7   1        3.29        2.14      2.81 o
  -4   7   1        4.37        5.49      3.03 o
  -3   7   1       19.62       23.61      2.86 o
  -2   7   1        0.29        0.86      1.64 o
  -1   7   1        0.18        0.46      1.70 o
   0   7   1      102.90      107.98      5.09 o
   1   7   1      114.51      105.60      5.02 o
   2   7   1      333.73      343.29     11.50 o
   3   7   1       33.55       39.08      5.79 o
   4   7   1       12.82       12.47      4.66 o
   5   7   1        6.41        5.80      2.43 o
   6   7   1        3.99        3.38      2.75 o
   7   7   1       20.80       19.74      3.26 o
   8   7   1       16.34       14.36      5.89 o
  -5   8   1       31.94       31.86      3.60 o
  -4   8   1       14.05       13.35      2.81 o
  -3   8   1        0.99        3.71      2.71 o
  -2   8   1       14.06       16.22      3.03 o
  -1   8   1       27.25       25.95      2.80 o
   0   8   1        0.01        0.32      2.87 o
   1   8   1        2.78        5.41      2.70 o
   2   8   1        0.01       -0.77      1.90 o
   3   8   1        7.01       10.53      2.58 o
   4   8   1       32.09       26.44      5.10 o
 -17   0   2       23.62       21.34      3.50 o
 -16   0   2      150.78      180.27     12.74 o
 -15   0   2      212.70      250.02     17.20 o
 -14   0   2       37.06       35.35      6.69 o
 -12   0   2      182.73      152.56     12.42 o
 -11   0   2       32.99       31.85      6.05 o
 -10   0   2      597.78      581.24     24.67 o
  -9   0   2       59.74       64.02      7.96 o
  -8   0   2     5341.73     5394.72    307.99 o
  -7   0   2      179.44      120.54      8.28 o
  -6   0   2      542.10      587.89     47.14 o
  -5   0   2     2919.56     2869.20    127.56 o
  -4   0   2     2967.77     2640.67    116.57 o
  -3   0   2      356.21      386.97     17.52 o
  -2   0   2      448.50      446.42     15.29 o
  -1   0   2    10264.51     9492.55    294.92 o
   0   0   2     4186.90     4226.68    131.19 o
   1   0   2     3264.82     3291.67    144.60 o
   2   0   2    20647.28    19020.69    835.74 o
   3   0   2    37176.13    31849.78   1398.21 o
   4   0   2     5955.53     6198.29    272.63 o
   5   0   2        8.79       14.20      1.71 o
   6   0   2      180.97      175.49     13.38 o
   7   0   2     2475.10     2493.20    144.28 o
   9   0   2     1420.22     1242.14     64.66 o
  10   0   2      194.96      196.51     14.97 o
  11   0   2        0.65        1.59      4.14 o
  12   0   2      546.57      698.47     39.81 o
  13   0   2      517.86      619.48     35.67 o
  14   0   2        2.79        0.32      3.82 o
  15   0   2       13.21       21.66      4.46 o
 -16   1   2       10.32        4.62      1.99 o
 -15   1   2      112.04      120.63     12.42 o
 -14   1   2      159.96      195.81     27.87 o
 -13   1   2      434.68      445.26     26.44 o
 -12   1   2      187.03      193.60     10.61 o
 -11   1   2      513.04      504.59     21.94 o
 -10   1   2      489.68      488.20     21.17 o
  -9   1   2       30.19       29.87      3.75 o
  -8   1   2      598.14      705.15     43.95 o
  -7   1   2      397.41      433.96     17.20 o
  -6   1   2     5609.82     5752.07    327.10 o
  -5   1   2      793.12      740.19     44.27 o
  -4   1   2      119.63      115.83      4.95 o
  -3   1   2     7104.42     6605.43    228.09 o
  -2   1   2    10172.55     9874.71    433.16 o
   0   1   2     1580.54     1454.90     72.94 o
   1   1   2    15868.72    14791.72    404.98 o
   2   1   2       37.68       46.86      2.17 o
   3   1   2    23222.77    20921.49   1179.72 o
   4   1   2     5449.57     5686.46    322.32 o
   5   1   2       83.12       76.12      7.96 o
   6   1   2     3559.20     3383.40    194.60 o
   7   1   2      249.43      284.10     20.38 o
   8   1   2      376.63      398.04     17.64 o
   9   1   2       24.34       25.11      6.69 o
  10   1   2      465.56      472.62     21.13 o
  11   1   2      146.68      157.60     17.04 o
  12   1   2       69.12       79.38     14.65 o
  13   1   2      117.89      123.79      8.30 o
  14   1   2      127.05      135.47      7.94 o
  15   1   2      442.19      455.43     17.88 o
 -16   2   2       90.43      109.56     10.51 o
 -15   2   2       13.54       13.65      1.99 o
 -14   2   2       26.23       25.62      3.52 o
 -13   2   2      205.01      202.11     31.37 o
 -12   2   2      215.69      231.14     33.28 o
 -11   2   2       85.75       86.70      6.65 o
 -10   2   2      118.42      100.65      5.48 o
  -9   2   2      334.35      332.75     15.22 o
  -8   2   2     3533.48     3989.20    197.31 o
  -7   2   2      702.31      924.92     55.74 o
  -6   2   2       72.39       83.45      7.64 o
  -5   2   2      769.44      716.30     43.00 o
  -4   2   2      751.70      728.28     25.85 o
  -3   2   2      289.08      268.54      9.77 o
  -2   2   2     3055.95     2822.85    159.89 o
  -1   2   2    12682.66    10467.43    589.86 o
   0   2   2    21064.91    22052.19    773.83 o
   1   2   2      653.43      781.48     28.38 o
   2   2   2       25.93       30.28      3.18 o
   3   2   2      738.17      789.16     27.91 o
   4   2   2     1150.12     1129.71     65.93 o
   5   2   2       27.59       39.18      5.41 o
   6   2   2      885.85      880.97     53.83 o
   7   2   2     1662.22     1653.18    122.30 o
   8   2   2       14.08       19.69      5.26 o
   9   2   2      562.43      565.12     24.07 o
  10   2   2       12.05       11.34      3.03 o
  11   2   2        0.95       -1.27      2.12 o
  12   2   2      477.13      477.28     33.76 o
  13   2   2       97.04      113.39      8.60 o
  14   2   2        4.74        0.96      1.91 o
 -15   3   2        4.06        4.14      3.50 o
 -14   3   2      149.23      145.70     12.74 o
 -13   3   2       29.85       28.04      4.49 o
 -12   3   2        4.63        3.66      2.67 o
 -11   3   2     1390.15     1440.64     45.34 o
 -10   3   2     1340.13     1294.46     40.99 o
  -9   3   2       45.04       31.64      4.83 o
  -8   3   2      375.70      388.64     36.05 o
  -7   3   2      176.20      192.14     35.99 o
  -6   3   2     1192.05     1254.24     73.89 o
  -5   3   2     2542.04     2354.02    135.04 o
  -4   3   2       11.46       13.70      2.55 o
  -3   3   2       78.00       64.97      5.10 o
  -2   3   2      533.83      408.63     23.89 o
  -1   3   2       29.40       33.19      2.23 o
   0   3   2       65.67       86.42      4.61 o
   1   3   2       60.41       52.26      3.60 o
   2   3   2      147.31      162.28      7.43 o
   3   3   2       10.45        3.66      1.75 o
   4   3   2      446.29      483.31     19.85 o
   5   3   2      368.37      422.01     27.39 o
   6   3   2     2201.69     1981.39     81.54 o
   7   3   2       83.35       64.09      6.55 o
   8   3   2       72.03       49.47      4.03 o
   9   3   2      663.22      629.00     26.28 o
  10   3   2      152.24      160.34      8.48 o
  11   3   2       40.38       35.82      3.98 o
  13   3   2      257.33      282.19     20.07 o
  14   3   2       37.88       30.89      5.41 o
 -14   4   2        0.12        4.78      3.50 o
 -13   4   2       69.38       58.60      7.64 o
 -12   4   2        0.66       -1.27      3.50 o
 -11   4   2      659.35      626.74     22.59 o
 -10   4   2        2.03        3.04      2.33 o
  -9   4   2        0.04       -0.92      1.89 o
  -8   4   2      916.96      884.08     30.55 o
  -7   4   2      190.80      203.50     10.92 o
  -6   4   2        4.64        5.70      2.26 o
  -5   4   2       52.50       45.99      2.86 o
  -4   4   2      278.97      253.66      6.83 o
  -3   4   2      814.69      707.29     22.60 o
  -2   4   2      534.33      555.76     22.18 o
  -1   4   2     1091.04     1170.48     61.47 o
   0   4   2     3828.25     4104.49    146.16 o
   1   4   2     1115.43     1085.58     33.75 o
   2   4   2     1540.64     1632.33     50.35 o
   3   4   2        3.70       -0.14      1.07 o
   4   4   2       24.56       19.94      1.96 o
   5   4   2        1.32        0.85      1.26 o
   6   4   2      433.67      431.57     17.38 o
   7   4   2      142.69      143.61      9.15 o
   8   4   2      103.35      103.55      6.74 o
   9   4   2      590.53      556.84     26.01 o
  10   4   2       76.09       78.54      7.16 o
  11   4   2        1.02        5.73      4.46 o
  12   4   2       84.65       71.66      8.92 o
  13   4   2        1.03       -0.32      3.18 o
 -12   5   2       38.37       44.27      6.37 o
 -11   5   2       11.17       10.51      4.46 o
 -10   5   2        0.37       -1.71      2.45 o
  -9   5   2      347.05      350.03     16.89 o
  -8   5   2       59.97       57.23      5.66 o
  -7   5   2      742.62      748.79     31.64 o
  -6   5   2      144.16      137.33      7.43 o
  -5   5   2        0.58        3.30      1.21 o
  -4   5   2      335.20      333.10      8.88 o
  -3   5   2        0.15       -1.16      1.16 o
  -2   5   2      572.85      550.49     12.20 o
  -1   5   2      106.34      108.18      3.84 o
   0   5   2       23.97       25.08      2.29 o
   1   5   2       30.77       29.25      1.73 o
   2   5   2        5.88        2.37      1.01 o
   3   5   2       98.70       99.17      4.48 o
   4   5   2       16.67       15.95      1.93 o
   5   5   2      212.70      224.03      8.42 o
   6   5   2      276.73      274.69     11.48 o
   7   5   2        3.06        0.79      1.91 o
   8   5   2       47.74       50.66      4.45 o
   9   5   2       25.18       23.23      5.57 o
  10   5   2        1.22        7.64      4.78 o
  11   5   2        1.29       -1.59      3.18 o
  12   5   2       14.37        6.05      2.87 o
 -11   6   2       93.42      100.33      9.24 o
 -10   6   2      234.98      245.56     16.88 o
  -9   6   2      215.60      215.30     15.92 o
  -8   6   2      127.63      108.93     11.47 o
  -7   6   2       31.87       22.29      5.73 o
  -6   6   2       34.23       37.97      4.95 o
  -5   6   2       36.07       35.24      3.42 o
  -4   6   2      431.97      476.64     13.42 o
  -3   6   2      121.55      128.68      5.17 o
  -2   6   2       59.07       51.83      3.19 o
  -1   6   2      437.73      475.02     12.07 o
   0   6   2       25.44       29.21      2.82 o
   1   6   2       23.62       26.54      2.37 o
   2   6   2       94.91      112.41      8.34 o
   3   6   2       87.68       79.27      5.93 o
   4   6   2       42.32       32.68      3.36 o
   5   6   2        2.01        4.54      2.50 o
   6   6   2      121.78      130.30      9.55 o
   7   6   2       83.34       82.70      9.08 o
   8   6   2       23.05       25.22      4.14 o
  10   6   2      111.73      111.16      9.87 o
  -9   7   2      375.79      350.35     21.02 o
  -8   7   2       85.25       72.62      7.96 o
  -7   7   2      154.08      155.91      9.01 o
  -6   7   2        1.53        0.55      2.58 o
  -5   7   2       45.44       49.51      5.89 o
  -4   7   2       83.90       95.10      7.61 o
  -3   7   2       66.77       72.20      4.53 o
  -2   7   2       55.85       62.62      3.89 o
  -1   7   2       82.06       88.34      4.55 o
   0   7   2       84.16       99.54      4.90 o
   1   7   2       27.84       30.59      2.84 o
   2   7   2       18.70       21.87      2.74 o
   3   7   2       30.03       31.54      4.09 o
   4   7   2       67.05       73.59      5.26 o
   5   7   2       67.97       75.67      5.26 o
   6   7   2        0.06        1.65      2.06 o
   7   7   2        1.23        2.05      2.36 o
   8   7   2       28.67       30.26      4.78 o
  -5   8   2        0.06       -0.34      1.90 o
  -4   8   2       38.63       34.06      3.71 o
  -3   8   2      222.99      237.46     11.25 o
  -2   8   2       18.13       20.98      3.26 o
  -1   8   2        6.14        9.24      3.50 o
   0   8   2        3.09        0.61      1.73 o
   1   8   2        3.58       -2.03      2.03 o
   2   8   2      236.89      238.42     19.59 o
   3   8   2       36.92       31.92      3.58 o
 -17   1   3        4.93        7.01      3.50 o
 -16   1   3       24.68       25.57      4.86 o
 -15   1   3       66.22       77.37      6.17 o
 -14   1   3       36.43       30.89      5.73 o
 -13   1   3        1.69        3.82      3.82 o
 -12   1   3        0.80       -2.03      2.03 o
 -11   1   3       29.22       29.41      4.13 o
 -10   1   3      119.97      122.90      8.19 o
  -9   1   3      133.21      155.08      8.71 o
  -8   1   3       29.37        6.05      3.18 o
  -7   1   3      371.15      402.88     15.66 o
  -6   1   3     1643.43     1953.51    147.78 o
  -5   1   3       62.29       72.48      3.71 o
  -4   1   3       84.00       83.98      5.10 o
  -3   1   3     1029.21      942.22     40.29 o
  -2   1   3       30.90       32.29      3.18 o
  -1   1   3     3056.43     3093.22     96.17 o
   0   1   3      130.70      135.68      6.37 o
   1   1   3     6269.39     6128.66    167.94 o
   2   1   3     2853.12     2991.10    103.98 o
   3   1   3       42.80       55.42      5.73 o
   4   1   3     2773.96     3077.01    175.81 o
   5   1   3      381.22      412.77     26.75 o
   6   1   3      634.80      572.66     36.63 o
   7   1   3      130.83      100.96     10.83 o
   8   1   3      252.21      273.68     13.56 o
   9   1   3      156.19      149.86      9.43 o
  10   1   3       30.79       38.00      4.84 o
  11   1   3       11.07       10.19      5.10 o
  12   1   3       24.38       20.50      4.78 o
  13   1   3       15.05       11.07      3.21 o
  14   1   3       27.59       27.32      3.52 o
  15   1   3        1.96        1.72      1.88 o
 -16   2   3        1.57        0.37      2.52 o
 -15   2   3       21.81       19.53      2.50 o
 -14   2   3      101.47      130.16      7.71 o
 -13   2   3       16.72       23.97      6.21 o
 -12   2   3      389.56      428.87     20.38 o
 -11   2   3       47.41       56.69      4.17 o
 -10   2   3       29.83       29.53      3.90 o
  -9   2   3       28.76       24.82      4.46 o
  -8   2   3        0.44        1.80      3.34 o
  -7   2   3      294.59      318.18     21.98 o
  -6   2   3      127.33      127.40     10.51 o
  -5   2   3      210.25      209.25     14.33 o
  -4   2   3     2960.33     3053.76    173.58 o
  -3   2   3      279.51      258.83      9.64 o
  -2   2   3      125.82      134.72     10.99 o
  -1   2   3      372.41      418.51     24.52 o
   0   2   3     9669.54    10172.12    357.64 o
   1   2   3      801.27      928.32     33.56 o
   2   2   3     2699.11     2909.63     83.39 o
   3   2   3       39.78       58.45      2.50 o
   4   2   3      308.83      325.50     21.02 o
   5   2   3     2407.53     2487.79    143.64 o
   6   2   3     3100.45     3484.68    200.97 o
   7   2   3       18.36       14.86      2.90 o
   8   2   3      649.05      671.57     42.20 o
   9   2   3       37.57       36.81      4.59 o
  10   2   3       60.03       71.53      6.20 o
  11   2   3        0.03        1.86      2.59 o
  12   2   3        1.05        2.36      2.50 o
  13   2   3        3.86        4.46      2.55 o
 -15   3   3       68.88       60.51      7.01 o
 -14   3   3       91.91       79.94      8.92 o
 -13   3   3        0.98       -2.36      2.36 o
 -12   3   3       93.79      113.84      9.00 o
 -11   3   3        1.94        1.30      1.62 o
 -10   3   3      141.87      143.80      6.63 o
  -9   3   3       14.65       12.69      2.94 o
  -8   3   3      737.80      814.21     30.85 o
  -7   3   3      336.48      316.37     11.46 o
  -6   3   3      164.98      132.18     10.51 o
  -5   3   3      100.58      142.05     10.19 o
  -4   3   3       50.55       50.00      4.46 o
  -3   3   3       11.56       24.52      2.87 o
  -2   3   3      221.82      231.55     14.01 o
  -1   3   3      135.57      170.08     10.83 o
   0   3   3      631.40      714.88     26.69 o
   1   3   3        7.29        5.16      1.75 o
   2   3   3      279.17      296.80     12.59 o
   3   3   3     1720.07     1907.77     72.87 o
   4   3   3      999.12      981.61     38.63 o
   5   3   3      145.64      165.38     12.90 o
   6   3   3        1.14       -1.02      1.59 o
   7   3   3        0.07        0.18      3.50 o
   8   3   3       42.28       50.73      7.01 o
   9   3   3      278.29      302.94     13.99 o
  10   3   3      196.24      204.58     10.13 o
  11   3   3      103.55       97.70      5.60 o
  12   3   3        0.17        0.32      3.50 o
  13   3   3       52.25       43.95      7.01 o
  14   3   3        4.03        7.01      3.50 o
 -14   4   3        0.26        4.46      3.50 o
 -13   4   3        3.11        5.73      3.82 o
 -12   4   3      126.18      145.55     14.01 o
 -11   4   3       21.53       23.12      5.26 o
 -10   4   3      387.48      391.10     18.80 o
  -9   4   3     1026.08     1005.62     87.11 o
  -8   4   3     1556.95     1515.41     47.85 o
  -7   4   3      151.66      164.58      7.71 o
  -6   4   3      253.67      254.10      8.87 o
  -5   4   3       64.67       78.48      3.68 o
  -4   4   3     1426.29     1398.91     28.47 o
  -3   4   3      134.66      116.55      4.59 o
  -2   4   3     4209.57     4471.07    225.18 o
  -1   4   3      198.91      237.28     14.97 o
   0   4   3     3893.51     4082.19    205.75 o
   1   4   3       98.42      126.85      5.98 o
   2   4   3      940.48      991.91     27.59 o
   3   4   3      228.36      235.53      6.02 o
   4   4   3       92.71       96.59      5.52 o
   5   4   3      244.04      229.34      8.31 o
   6   4   3      553.52      550.31     25.34 o
   7   4   3        3.46        5.73      3.18 o
   8   4   3      310.36      290.00     20.38 o
   9   4   3       74.06       69.35      6.84 o
  10   4   3      337.13      313.04     28.35 o
  11   4   3       44.17       49.05      7.96 o
  12   4   3        1.40        1.59      3.50 o
  13   4   3        8.27        6.69      3.50 o
 -13   5   3       43.96       37.26      5.10 o
 -12   5   3      146.36      126.76     10.83 o
 -11   5   3       33.69       28.66      6.05 o
 -10   5   3      357.17      333.80     16.33 o
  -9   5   3        0.74        1.00      2.71 o
  -8   5   3     1510.73     1466.94     46.20 o
  -7   5   3      587.64      567.90     19.74 o
  -6   5   3       23.10       22.58      2.34 o
  -5   5   3       18.35       20.52      1.99 o
  -4   5   3       66.70       63.18      3.28 o
  -3   5   3      105.14       98.54      4.26 o
  -2   5   3       81.38       68.91      3.12 o
  -1   5   3      161.40      191.79      5.32 o
   0   5   3      337.58      345.63      7.70 o
   1   5   3      143.69      146.28      4.40 o
   2   5   3      614.66      608.01     14.57 o
   3   5   3      266.52      256.62      7.31 o
   4   5   3      415.62      407.79     11.73 o
   5   5   3      150.21      159.15      7.88 o
   6   5   3        2.15        2.10      2.18 o
   7   5   3       51.21       50.53      5.51 o
   8   5   3       20.74       21.30      6.37 o
   9   5   3       18.25       17.84      6.37 o
  10   5   3       12.50       15.61      5.10 o
  11   5   3       56.82       50.96      7.01 o
  12   5   3        1.85       -0.96      2.55 o
 -12   6   3        5.33        1.59      2.87 o
 -11   6   3        6.23       14.01      3.82 o
 -10   6   3      128.50      131.22     11.78 o
  -9   6   3       13.58       17.84      5.41 o
  -8   6   3      169.99      161.80     14.01 o
  -7   6   3       57.70       54.49      5.63 o
  -6   6   3       92.18       93.40      6.16 o
  -5   6   3      102.03      118.33      6.20 o
  -4   6   3      287.11      315.48      9.75 o
  -3   6   3       16.11       12.46      2.12 o
  -2   6   3      947.39      955.00     21.94 o
  -1   6   3        9.51        9.28      1.79 o
   0   6   3      143.36      160.29      5.61 o
   1   6   3        9.96        7.34      1.70 o
   2   6   3      123.17      120.96      5.54 o
   3   6   3        1.32        2.47      2.00 o
   4   6   3       18.47       20.14      3.36 o
   5   6   3      118.23      129.91      7.69 o
   6   6   3       64.37       62.83      6.52 o
   7   6   3       12.72        7.33      5.10 o
   8   6   3       87.84       85.99      9.87 o
   9   6   3        3.39        4.46      3.82 o
  10   6   3       95.11       93.96      8.28 o
  -9   7   3        0.09        1.07      3.82 o
  -8   7   3       14.47       14.98      3.13 o
  -7   7   3       56.37       56.87      5.39 o
  -6   7   3       53.49       62.77      4.66 o
  -5   7   3       95.52      100.53      6.13 o
  -4   7   3        8.73       10.13      2.62 o
  -3   7   3       23.44       23.10      2.51 o
  -2   7   3        0.25       -0.14      1.50 o
  -1   7   3       20.43       19.46      2.36 o
   0   7   3        3.68        1.55      1.66 o
   1   7   3        0.39       -0.13      1.88 o
   2   7   3        0.43        1.98      1.88 o
   3   7   3       22.79       19.14      3.18 o
   4   7   3      108.36      121.53      6.80 o
   5   7   3       93.59       99.88      6.98 o
   6   7   3       21.48       18.91      3.49 o
   7   7   3        1.53        3.03      2.71 o
  -5   8   3       18.21        8.28      3.18 o
  -4   8   3       16.42       17.36      2.93 o
  -3   8   3       15.55        9.43      3.34 o
  -2   8   3       59.60       73.57      7.64 o
  -1   8   3        0.12       -1.27      1.99 o
   0   8   3       17.64       15.34      2.90 o
   1   8   3        0.22       -0.42      2.13 o
   2   8   3       21.32       15.89      5.73 o
 -17   0   4       80.89       85.68      7.33 o
 -16   0   4      394.05      457.04     26.12 o
 -15   0   4       53.09       53.51      7.64 o
 -14   0   4       24.77       14.65      5.41 o
 -13   0   4       65.08      102.56     11.15 o
 -12   0   4        1.43       -3.82      3.82 o
 -11   0   4      438.27      488.58     28.66 o
 -10   0   4      768.80      688.30     29.02 o
  -9   0   4      561.73      660.25     42.36 o
  -8   0   4      115.48       93.32     10.19 o
  -7   0   4      142.36      164.49      7.64 o
  -6   0   4      371.80      365.05     14.06 o
  -5   0   4     1958.80     1901.53     66.56 o
  -4   0   4      919.98      871.35     36.47 o
  -3   0   4     2057.25     1954.70     56.10 o
  -2   0   4     1145.35     1188.42     44.91 o
  -1   0   4     3889.55     3841.92    119.36 o
   0   0   4     3381.64     3200.34     99.54 o
   1   0   4    11031.39    10776.69    472.97 o
   2   0   4     2383.45     2508.22     87.14 o
   3   0   4     1151.81     1085.77     38.40 o
   4   0   4      489.82      481.75     20.86 o
   5   0   4     4099.92     3515.90    201.93 o
   6   0   4       25.17       39.18      6.37 o
   7   0   4       42.65       28.35      5.73 o
   8   0   4      625.63      666.93     38.22 o
   9   0   4      668.79      687.00     39.18 o
  10   0   4        8.01        4.78      4.46 o
  11   0   4       54.68       62.74      8.92 o
  12   0   4       21.94       17.20      5.10 o
  13   0   4      121.98      136.32     12.10 o
  14   0   4       52.94       52.87      6.37 o
  15   0   4       24.94       24.52      3.82 o
 -17   1   4      284.76      298.43     17.84 o
 -16   1   4       23.72       33.48      5.64 o
 -15   1   4       28.73       32.81      5.41 o
 -14   1   4      160.86      201.29     14.33 o
 -13   1   4      526.62      551.32     31.85 o
 -12   1   4        4.77        4.65      2.90 o
 -11   1   4       50.47       63.63      5.97 o
 -10   1   4     1638.91     1509.94    120.23 o
  -9   1   4       10.06       13.35      3.13 o
  -8   1   4        5.07        5.41      3.18 o
  -7   1   4     3222.08     3386.55    119.34 o
  -6   1   4       18.56       24.60      2.27 o
  -5   1   4     2881.25     2900.31     79.55 o
  -4   1   4      731.61      739.26     17.54 o
  -3   1   4        3.51        6.72      1.51 o
  -2   1   4     5525.02     5263.69    143.70 o
  -1   1   4     1593.23     1503.29     47.07 o
   0   1   4     1546.62     1553.27     43.55 o
   1   1   4     4190.96     4530.18    140.98 o
   2   1   4     1172.35     1178.74     28.62 o
   3   1   4      200.62      258.96     14.97 o
   4   1   4      762.83      869.18     51.92 o
   5   1   4      412.08      422.65     27.39 o
   6   1   4     4669.08     4726.51    271.04 o
   7   1   4     4545.77     4295.63    161.00 o
   8   1   4      102.25      102.62      7.88 o
   9   1   4      689.22      711.84     39.49 o
  10   1   4      258.42      264.67     17.84 o
  11   1   4       78.57       80.81      6.84 o
  12   1   4      227.55      232.94     11.46 o
  13   1   4       98.46      110.88      7.16 o
  14   1   4       85.23       94.68      7.33 o
 -16   2   4      478.45      487.30     27.71 o
 -15   2   4       16.02       16.63      2.55 o
 -14   2   4        6.09        8.28      2.75 o
 -13   2   4      224.95      260.53     16.24 o
 -12   2   4      249.36      258.92     10.23 o
 -11   2   4      660.40      668.02     28.22 o
 -10   2   4      126.13      115.93      7.88 o
  -9   2   4       55.31       66.36      5.58 o
  -8   2   4     2035.47     2073.48     78.93 o
  -7   2   4     3627.91     3357.60    193.01 o
  -6   2   4     2437.18     2919.03    167.53 o
  -5   2   4        3.06       -0.32      1.59 o
  -4   2   4     1589.14     1446.30     83.13 o
  -3   2   4     1458.89     1348.31     47.59 o
  -2   2   4     1978.84     2034.19     71.46 o
  -1   2   4       38.66       23.25      1.91 o
   0   2   4      296.57      290.15     15.92 o
   1   2   4     2681.92     2760.12     76.01 o
   2   2   4      451.32      493.53     14.85 o
   3   2   4     1054.19     1028.05     41.08 o
   4   2   4     1561.58     1661.28     96.82 o
   5   2   4      962.32     1049.77     63.06 o
   6   2   4      157.92      126.15      9.87 o
   7   2   4        9.83        2.71      2.25 o
   8   2   4      644.44      605.60     25.86 o
   9   2   4     1567.94     1683.18     79.94 o
  10   2   4       79.24       67.62      5.97 o
  11   2   4       10.51        9.17      3.82 o
  12   2   4       41.59       36.95      5.10 o
  13   2   4      241.52      258.30     14.65 o
  14   2   4       29.56       31.53      5.41 o
 -15   3   4       16.26       19.43      4.46 o
 -14   3   4       70.26       75.80      8.92 o
 -13   3   4       46.92       46.10      5.62 o
 -12   3   4        0.61       -0.12      2.36 o
 -11   3   4       47.88       39.34      5.26 o
 -10   3   4      616.42      627.81     21.11 o
  -9   3   4       28.33       22.50      2.71 o
  -8   3   4        0.57        1.62      1.17 o
  -7   3   4     2697.42     2790.26     84.77 o
  -6   3   4      257.75      256.39     17.52 o
  -5   3   4      756.16      740.83     43.95 o
  -4   3   4       11.77       11.15      2.23 o
  -3   3   4       18.41       15.61      2.55 o
  -2   3   4     1399.62     1364.13     78.35 o
  -1   3   4      494.96      494.31     27.07 o
   0   3   4     1384.53     1368.27     70.39 o
   1   3   4       76.40       89.12      4.73 o
   2   3   4     2203.22     2247.16     85.30 o
   3   3   4      654.81      719.20     31.85 o
   4   3   4      796.14      723.28     24.16 o
   5   3   4      695.26      655.61     39.97 o
   6   3   4        0.74        2.10      1.83 o
   7   3   4      106.64      118.80     10.03 o
   8   3   4       61.56       58.17      5.12 o
   9   3   4        1.25       -1.99      1.99 o
  10   3   4       94.01       95.47     18.63 o
  11   3   4      187.01      217.53     17.84 o
  12   3   4       89.64       91.09     10.83 o
  13   3   4       23.20       27.71      5.73 o
 -15   4   4        1.83        0.64      2.55 o
 -14   4   4       93.24       88.54      8.92 o
 -13   4   4      346.31      344.93     22.29 o
 -12   4   4       14.50       19.38      3.94 o
 -11   4   4      153.45      152.96     11.63 o
 -10   4   4      132.20      125.79     14.97 o
  -9   4   4      127.69      121.95      9.02 o
  -8   4   4     1062.95     1041.69     33.89 o
  -7   4   4      569.16      535.08     17.42 o
  -6   4   4       18.71       12.90      2.01 o
  -5   4   4       68.29       56.30      3.15 o
  -4   4   4     1095.12     1055.80     21.82 o
  -3   4   4      132.26      119.39      4.46 o
  -2   4   4     1159.25     1125.54     35.16 o
  -1   4   4     2182.10     2140.30     92.36 o
   0   4   4      583.06      635.91     20.91 o
   1   4   4      175.99      141.09      5.42 o
   2   4   4        7.95        9.04      2.27 o
   3   4   4      483.09      511.50     13.57 o
   4   4   4      181.29      157.73     12.10 o
   5   4   4      236.69      257.35     13.73 o
   6   4   4      680.65      700.68     31.64 o
   7   4   4      184.24      198.20     11.91 o
   8   4   4       61.55       47.50      5.86 o
   9   4   4      394.87      389.45     31.05 o
  10   4   4       21.30       20.07      6.05 o
  11   4   4       17.29       20.70      5.73 o
  12   4   4       20.68       21.34      4.78 o
  13   4   4       42.59       34.08      5.10 o
 -13   5   4        8.25       10.51      3.50 o
 -12   5   4        6.76        7.01      3.82 o
 -11   5   4       92.32      106.06     11.47 o
 -10   5   4      406.61      359.27     17.34 o
  -9   5   4       62.71       62.52      4.81 o
  -8   5   4      417.53      459.79     16.56 o
  -7   5   4       47.13       46.00      4.69 o
  -6   5   4        3.91        3.86      1.61 o
  -5   5   4       72.16       70.84      6.35 o
  -4   5   4        0.23       -0.58      1.20 o
  -3   5   4      105.15      115.89      4.19 o
  -2   5   4      143.25      136.00      4.46 o
  -1   5   4      324.23      309.63      7.59 o
   0   5   4      124.72      121.84      4.12 o
   1   5   4       29.54       33.09      2.16 o
   2   5   4      362.16      366.81      9.32 o
   3   5   4      403.55      421.91     11.87 o
   4   5   4      249.82      261.40     10.94 o
   5   5   4      168.91      162.21     10.07 o
   6   5   4        9.06        7.21      3.50 o
   7   5   4      119.64      105.18      8.34 o
   8   5   4       15.59       14.48      3.52 o
   9   5   4       48.84       66.88      9.24 o
  10   5   4       37.38       35.67      6.37 o
  11   5   4        1.66        2.23      3.18 o
 -12   6   4        0.36        3.18      2.55 o
 -11   6   4       97.18      109.19      6.76 o
 -10   6   4       40.07       42.04      6.69 o
  -9   6   4      176.71      163.07     13.70 o
  -8   6   4       40.93       48.98      4.46 o
  -7   6   4      424.63      462.19     16.58 o
  -6   6   4      773.58      879.20     25.23 o
  -5   6   4        1.84        4.06      2.13 o
  -4   6   4      479.51      514.95     14.27 o
  -3   6   4        4.51        5.37      1.68 o
  -2   6   4       27.48       31.29      2.56 o
  -1   6   4     1176.10     1278.47     28.62 o
   0   6   4       55.64       59.58      3.38 o
   1   6   4      148.80      158.00      5.62 o
   2   6   4      182.80      195.49      7.74 o
   3   6   4      153.80      160.56      6.86 o
   4   6   4        2.98        2.46      2.38 o
   5   6   4       23.77       17.83      7.64 o
   6   6   4      107.51      114.90      8.56 o
   7   6   4       42.87       27.93      4.35 o
   8   6   4      104.41       92.77      6.87 o
   9   6   4       16.51       18.85      3.26 o
  -9   7   4       70.35       83.76      8.28 o
  -8   7   4      201.00      183.85      9.57 o
  -7   7   4        1.46        0.61      2.14 o
  -6   7   4        7.19        7.09      2.45 o
  -5   7   4       21.85       26.30      3.34 o
  -4   7   4        7.20        5.76      2.19 o
  -3   7   4      288.73      316.71     12.22 o
  -2   7   4       24.06       26.83      2.55 o
  -1   7   4        0.04        0.80      1.63 o
   0   7   4      179.69      224.94      7.39 o
   1   7   4       19.84       20.27      2.69 o
   2   7   4        3.65        4.98      2.11 o
   3   7   4        4.60        3.34      3.79 o
   4   7   4       98.36       97.34      7.32 o
   5   7   4      151.28      140.05      8.30 o
   6   7   4        0.14       -2.22      2.22 o
   7   7   4        5.28        6.69      3.50 o
  -5   8   4        6.17        5.10      3.18 o
  -4   8   4        2.96        6.05      3.18 o
  -3   8   4        6.79        5.10      2.87 o
  -2   8   4       94.20       78.28      8.28 o
  -1   8   4      173.83      157.34     12.42 o
   0   8   4        7.15        1.59      3.18 o
   1   8   4        0.79        0.32      2.87 o
 -17   1   5       17.43       19.72      3.18 o
 -16   1   5       22.87       21.96      3.18 o
 -15   1   5        9.19       12.10      3.82 o
 -14   1   5        0.25        3.82      3.82 o
 -13   1   5      349.64      348.94     26.28 o
 -12   1   5        5.81       14.15      3.44 o
 -11   1   5       12.37       12.05      3.82 o
 -10   1   5      149.22      158.13     14.81 o
  -9   1   5      168.54      152.24     12.10 o
  -8   1   5      102.37      152.88     13.06 o
  -7   1   5      604.70      665.66     41.40 o
  -6   1   5      218.08      245.56     15.54 o
  -5   1   5      527.04      630.93     24.41 o
  -4   1   5      737.92      831.97     23.18 o
  -3   1   5       80.08       75.65      4.01 o
  -2   1   5      106.95      132.09      4.73 o
  -1   1   5     1722.89     1643.53     51.57 o
   0   1   5       27.76       33.57      1.47 o
   1   1   5      598.98      672.67     30.58 o
   2   1   5       13.76       11.78      2.39 o
   3   1   5      259.89      305.44     20.07 o
   4   1   5      703.96      793.06     48.09 o
   5   1   5      130.32      192.69     14.97 o
   6   1   5       44.80       54.98      5.43 o
   7   1   5      317.50      329.94     15.90 o
   8   1   5        3.63        2.63      2.58 o
   9   1   5        6.50       11.35      3.52 o
  10   1   5       31.11       28.66      6.05 o
  11   1   5       48.28       38.02      4.71 o
  12   1   5        0.01       -0.42      3.18 o
  13   1   5       18.23       22.53      3.29 o
  14   1   5        1.21        0.77      1.83 o
 -16   2   5       65.27       60.52      6.21 o
 -15   2   5       61.22       60.47      4.78 o
 -14   2   5        6.42        0.96      2.87 o
 -13   2   5      113.97      137.26     10.28 o
 -12   2   5      588.83      651.29     27.68 o
 -11   2   5       11.38       14.83      5.73 o
 -10   2   5      272.23      269.79     13.31 o
  -9   2   5      264.65      280.45     11.02 o
  -8   2   5      279.44      282.10     10.74 o
  -7   2   5        1.13        9.55      3.50 o
  -6   2   5      148.91      155.94      7.11 o
  -5   2   5      339.76      406.76     15.45 o
  -4   2   5     1980.06     1942.73    112.43 o
  -3   2   5       19.23       30.38      2.06 o
  -2   2   5     1764.53     1750.46     77.39 o
  -1   2   5       30.75       27.39      1.91 o
   0   2   5       15.53       20.12      1.91 o
   1   2   5      105.06      124.67      4.89 o
   2   2   5     1369.65     1536.51     54.01 o
   3   2   5       23.96       11.52      1.91 o
   4   2   5      956.66     1042.76     62.43 o
   5   2   5     1349.14     1465.72     56.39 o
   6   2   5      236.63      290.59     31.05 o
   7   2   5       80.93       78.04      6.58 o
   8   2   5     1114.68     1105.15     44.19 o
   9   2   5      118.54      110.78      8.28 o
  10   2   5      588.18      588.90     52.71 o
  11   2   5       10.84        9.88      2.94 o
  12   2   5        6.91        3.50      2.55 o
  13   2   5        6.99        6.80      1.99 o
  14   2   5        0.03        1.91      3.50 o
 -16   3   5      135.94      107.33      8.60 o
 -15   3   5      183.79      179.00     13.38 o
 -14   3   5        7.62        4.78      3.50 o
 -13   3   5      430.85      429.54     22.93 o
 -12   3   5      123.90      119.72      9.23 o
 -11   3   5      363.55      411.87     20.13 o
 -10   3   5      503.48      525.15     15.24 o
  -9   3   5       21.30       21.90      1.98 o
  -8   3   5      312.72      327.77     10.46 o
  -7   3   5       30.80       23.77      2.13 o
  -6   3   5     1247.60     1359.95     37.27 o
  -5   3   5     2354.33     2595.12    148.42 o
  -4   3   5      215.95      233.14     15.29 o
  -3   3   5      777.56      790.51     46.50 o
  -2   3   5       29.55       33.76      4.14 o
  -1   3   5        1.23        1.91      1.91 o
   0   3   5     1916.58     1953.35     99.37 o
   1   3   5      170.10      164.98     10.51 o
   2   3   5     1162.21     1234.18     72.30 o
   3   3   5      316.02      265.13     13.06 o
   4   3   5      302.35      274.03     10.33 o
   5   3   5        1.12        0.27      1.51 o
   6   3   5      574.55      562.48     19.73 o
   7   3   5      173.92      170.17     11.78 o
   8   3   5       36.56       31.69      3.95 o
   9   3   5       78.49       78.47      5.29 o
  10   3   5        2.19        3.79      1.82 o
  11   3   5       25.93       26.12      6.69 o
  12   3   5        1.57        4.46      4.14 o
  13   3   5        1.08        3.18      3.50 o
 -15   4   5       12.18       12.10      3.50 o
 -14   4   5       34.83       33.76      5.41 o
 -13   4   5       86.45       89.18      9.87 o
 -12   4   5       22.13       33.44      6.69 o
 -11   4   5       23.14       18.49      4.62 o
 -10   4   5       71.78       65.27      5.21 o
  -9   4   5       15.58       19.59      3.82 o
  -8   4   5       14.20       13.79      2.72 o
  -7   4   5       75.08       80.14      4.69 o
  -6   4   5     1603.93     1655.88     45.61 o
  -5   4   5      292.89      289.94      8.64 o
  -4   4   5     1400.51     1375.66     28.14 o
  -3   4   5       41.04       36.96      2.09 o
  -2   4   5      375.38      348.07      8.73 o
  -1   4   5       14.86       15.56      1.97 o
   0   4   5     2064.94     1944.40     51.34 o
   1   4   5        0.82        0.43      1.27 o
   2   4   5      261.19      253.45      8.55 o
   3   4   5        3.26        3.46      1.85 o
   4   4   5       27.12       22.48      3.67 o
   5   4   5        7.43        5.56      3.50 o
   6   4   5      268.48      260.04     14.52 o
   7   4   5       69.89       59.09      6.64 o
   8   4   5       87.28       83.66      7.87 o
   9   4   5        7.94        9.15      3.44 o
  10   4   5       20.04       27.07      6.69 o
  11   4   5        8.81        5.41      4.46 o
  12   4   5       11.16        5.73      3.82 o
 -13   5   5       43.61       31.21      5.10 o
 -12   5   5        0.15       -1.91      3.18 o
 -11   5   5      278.96      307.35     21.02 o
 -10   5   5       92.69       92.61      6.55 o
  -9   5   5       27.05       22.55      3.22 o
  -8   5   5       36.69       33.84      3.79 o
  -7   5   5       11.82       13.30      2.40 o
  -6   5   5     1097.17     1088.76     27.57 o
  -5   5   5     3359.84     3463.95     90.13 o
  -4   5   5      464.27      404.58      9.59 o
  -3   5   5      295.93      311.11      8.51 o
  -2   5   5       66.68       75.64      3.29 o
  -1   5   5        1.29        0.58      1.19 o
   0   5   5       74.20       78.48      3.31 o
   1   5   5      388.56      387.19      9.24 o
   2   5   5       91.26       91.05      4.25 o
   3   5   5      333.42      330.67     13.00 o
   4   5   5      202.69      207.60     12.42 o
   5   5   5      328.00      350.83     37.26 o
   6   5   5      334.45      296.30     16.08 o
   7   5   5        0.43        2.62      2.75 o
   8   5   5        2.99        9.24      4.78 o
   9   5   5       91.22       78.67      9.55 o
  10   5   5        3.40        0.00      3.18 o
  11   5   5        5.87        1.59      2.87 o
 -12   6   5       36.41       42.68      5.41 o
 -11   6   5       62.63       65.11     11.15 o
 -10   6   5       88.82       88.37      6.85 o
  -9   6   5        8.09        9.31      2.69 o
  -8   6   5       32.47       31.61      3.61 o
  -7   6   5        5.37        0.71      5.24 o
  -6   6   5       53.75       59.76      5.10 o
  -5   6   5        0.10        0.14      1.86 o
  -4   6   5      374.23      422.05     13.50 o
  -3   6   5        7.79        7.26      2.03 o
  -2   6   5      560.33      582.61     14.17 o
  -1   6   5      122.63      111.61      5.24 o
   0   6   5      603.68      615.14     14.88 o
   1   6   5        1.95        0.82      1.66 o
   2   6   5       61.29       67.19      4.38 o
   3   6   5        9.02        9.14      3.44 o
   4   6   5        0.00       -0.79      2.81 o
   5   6   5       66.35       59.32      5.97 o
   6   6   5       61.95       68.60      6.43 o
   7   6   5       10.48        9.86      5.26 o
   8   6   5       76.43       75.17      8.92 o
   9   6   5        1.99        5.10      3.50 o
  -9   7   5       13.76       13.70      3.82 o
  -8   7   5       85.23       86.88      4.98 o
  -7   7   5       26.76       30.59      3.75 o
  -6   7   5        0.88        2.83      2.19 o
  -5   7   5        0.17       -1.26      2.05 o
  -4   7   5        0.61        3.52      1.96 o
  -3   7   5       75.94       85.39      4.80 o
  -2   7   5       44.43       48.32      3.53 o
  -1   7   5        4.05        2.47      1.65 o
   0   7   5       11.91        7.54      2.34 o
   1   7   5       12.17       13.25      2.44 o
   2   7   5       23.96       29.64      7.17 o
   3   7   5        1.01        0.52      2.87 o
   4   7   5        1.68        0.64      3.82 o
   5   7   5        0.12        1.27      3.18 o
   6   7   5       28.70       15.92      4.14 o
  -1   8   5        5.42       11.15      3.82 o
   0   8   5        3.37        5.41      3.50 o
 -17   0   6      192.99      196.51     12.10 o
 -16   0   6      517.87      562.79     30.89 o
 -15   0   6      794.01      807.39     43.95 o
 -14   0   6       28.48       26.12      6.37 o
 -13   0   6        6.86       11.15      5.10 o
 -12   0   6     1810.16     1796.33     92.68 o
 -11   0   6      294.48      241.42     17.84 o
 -10   0   6      148.97      128.44      9.55 o
  -9   0   6      420.46      347.80     25.16 o
  -8   0   6      409.05      403.22     27.39 o
  -7   0   6     2375.42     2338.73    135.36 o
  -6   0   6     1277.24     1354.79     48.50 o
  -5   0   6     3459.15     3949.94    138.18 o
  -4   0   6    13819.96    13750.23    474.62 o
  -3   0   6      565.78      626.82     20.04 o
  -2   0   6        0.70        5.66      1.91 o
  -1   0   6      131.93      162.48      9.71 o
   0   0   6     3722.48     3427.99    150.97 o
   1   0   6     5993.44     5284.86    184.24 o
   2   0   6      360.29      424.26     15.89 o
   3   0   6     2907.24     2749.59    157.97 o
   4   0   6     1532.44     1319.54     78.03 o
   6   0   6        3.50        1.91      4.46 o
   7   0   6       72.91       73.89      9.55 o
   8   0   6     4566.26     4698.48    232.82 o
   9   0   6     1823.01     1978.19    101.60 o
  10   0   6        2.61        3.18      4.46 o
  11   0   6        8.58        7.64      4.46 o
  12   0   6        1.28        3.18      3.50 o
  13   0   6      176.14      190.14     12.74 o
  14   0   6        2.18        0.64      2.87 o
 -17   1   6        1.74        2.71      2.25 o
 -16   1   6       27.30       24.84      4.14 o
 -15   1   6      225.09      237.28     15.29 o
 -14   1   6      532.60      577.76     32.81 o
 -13   1   6      278.42      290.61     40.93 o
 -12   1   6     1023.42     1082.14     44.10 o
 -11   1   6      325.60      340.59     16.82 o
 -10   1   6     2611.07     2691.81    102.82 o
  -9   1   6      612.98      552.67     19.34 o
  -8   1   6      129.23      123.90     11.47 o
  -7   1   6      336.14      329.65     22.29 o
  -6   1   6      521.40      438.65     28.19 o
  -5   1   6      449.04      522.59     15.03 o
  -4   1   6      765.05      740.22     26.85 o
  -3   1   6        6.37        4.29      1.75 o
  -2   1   6     2354.01     2487.79    109.88 o
  -1   1   6     1719.66     1674.98     74.53 o
   0   1   6     1360.31     1345.02     60.20 o
   1   1   6      367.98      374.77     14.22 o
   2   1   6     2333.23     2324.40    134.09 o
   3   1   6      151.63      126.44     10.51 o
   4   1   6      668.37      670.44     41.72 o
   5   1   6      404.31      421.90     20.22 o
   6   1   6     1009.41      980.98     39.80 o
   7   1   6       38.98       29.06      4.49 o
   8   1   6        0.43       -0.65      2.58 o
   9   1   6      384.40      375.51     23.57 o
  10   1   6       25.88       24.11      4.14 o
  11   1   6      606.13      634.17     25.22 o
  12   1   6       58.00       55.41      9.87 o
  13   1   6       15.08       10.93      2.52 o
 -16   2   6      134.10      130.90     10.51 o
 -15   2   6      362.31      385.13     15.38 o
 -14   2   6        4.25        4.78      2.87 o
 -13   2   6      297.43      315.22     11.87 o
 -12   2   6      792.97      815.42     34.03 o
 -11   2   6       45.60       49.06      5.28 o
 -10   2   6       35.14       36.56      4.67 o
  -9   2   6      537.14      523.37     18.25 o
  -8   2   6       39.75       32.60      3.43 o
  -7   2   6     1429.55     1431.65     84.72 o
  -6   2   6        0.82        1.51      1.22 o
  -5   2   6       32.46       28.48      2.59 o
  -4   2   6    11329.95    11340.41    393.75 o
  -3   2   6     3179.16     3230.02    113.31 o
  -2   2   6      134.16      147.15      7.64 o
  -1   2   6      210.84      204.75      7.65 o
   0   2   6     1206.71     1163.56     38.95 o
   1   2   6     3574.92     3589.79    158.61 o
   2   2   6       46.77       59.35      5.10 o
   3   2   6       78.18       98.73      8.92 o
   4   2   6       87.49       81.11      5.74 o
   5   2   6     1608.75     1541.91     59.21 o
   6   2   6       78.09       63.69      7.80 o
   7   2   6       39.17       43.91      4.97 o
   8   2   6     1804.05     1740.21     67.49 o
   9   2   6      307.44      309.03     24.21 o
  10   2   6        5.24        5.92      2.89 o
  11   2   6        7.87        7.96      3.18 o
  12   2   6        0.17        0.35      1.96 o
  13   2   6      130.45      142.69     11.78 o
 -16   3   6       12.03        7.96      3.18 o
 -15   3   6      200.52      184.73     13.38 o
 -14   3   6       15.24       13.38      4.78 o
 -13   3   6       67.69       66.81      6.52 o
 -12   3   6      253.26      293.93     17.84 o
 -11   3   6      303.48      343.37     21.78 o
 -10   3   6     1723.38     1702.92     53.74 o
  -9   3   6       50.37       51.37      3.64 o
  -8   3   6      325.54      327.03     13.45 o
  -7   3   6       56.59       65.90      5.42 o
  -6   3   6      118.16      103.60      4.19 o
  -5   3   6       16.11        6.37      2.23 o
  -4   3   6     1150.59     1306.80     76.12 o
  -2   3   6      705.49      659.61     35.35 o
  -1   3   6      863.95      834.46     43.95 o
   0   3   6      258.03      262.12     15.61 o
   1   3   6       21.07       24.52      4.14 o
   2   3   6      588.53      566.42     24.89 o
   3   3   6        0.25       -1.12      1.26 o
   4   3   6       58.78       57.62      3.96 o
   5   3   6      228.43      206.32      8.67 o
   6   3   6        0.59        1.25      1.87 o
   7   3   6     1567.82     1455.17     47.39 o
   8   3   6        1.55        0.17      1.98 o
   9   3   6        6.05        6.67      2.27 o
  10   3   6       18.49       34.40      7.96 o
  11   3   6       48.76       55.74      8.92 o
  12   3   6      148.49      143.32     12.42 o
 -15   4   6        0.29       -0.64      2.55 o
 -14   4   6       13.16       13.38      4.14 o
 -13   4   6       49.67       60.83      8.28 o
 -12   4   6       80.15       99.37     11.47 o
 -11   4   6       27.32       22.97      3.37 o
 -10   4   6       62.20       56.56      6.39 o
  -9   4   6      235.56      233.16     10.27 o
  -8   4   6        0.93        0.02      1.92 o
  -7   4   6       46.84       55.17      5.19 o
  -6   4   6        0.77       -1.70      1.70 o
  -5   4   6        2.82        0.02      1.35 o
  -4   4   6     1447.83     1355.61     32.14 o
  -3   4   6       84.35       90.50      4.48 o
  -2   4   6       35.18       31.91      2.21 o
  -1   4   6      172.48      153.09      4.71 o
   0   4   6      110.81      109.03      4.36 o
   1   4   6      611.37      558.75     14.52 o
   2   4   6       35.62       24.63      2.48 o
   3   4   6      241.54      231.81     14.28 o
   4   4   6       35.18       36.20      4.94 o
   5   4   6      553.43      609.78     36.47 o
   6   4   6        2.01        4.46      2.98 o
   7   4   6       54.15       49.05      6.19 o
   8   4   6      269.46      288.64     17.84 o
   9   4   6       36.77       43.32      8.28 o
  10   4   6       17.43       30.58      7.01 o
  11   4   6        0.42       -1.91      3.50 o
 -13   5   6       25.02       31.85      5.10 o
 -12   5   6       12.67        9.87      4.14 o
 -11   5   6       96.59      110.20     11.47 o
 -10   5   6      212.01      214.06     15.77 o
  -9   5   6       18.23       17.56      3.10 o
  -8   5   6      264.77      291.03     11.76 o
  -7   5   6      670.81      759.66     25.83 o
  -6   5   6      117.41      116.91      6.03 o
  -5   5   6      214.70      241.26      7.78 o
  -4   5   6       52.80       57.96      3.60 o
  -3   5   6      716.67      699.15     16.38 o
  -2   5   6        7.76        7.22      1.62 o
  -1   5   6     1157.14     1118.89     25.03 o
   0   5   6      295.98      305.63      9.11 o
   1   5   6       23.08       24.59      3.00 o
   2   5   6      523.70      573.24     20.19 o
   3   5   6       17.01       14.21      3.36 o
   4   5   6      360.19      357.17     18.00 o
   5   5   6       64.39       62.63      6.65 o
   6   5   6       10.65        5.89      2.68 o
   7   5   6      204.69      178.93     20.22 o
   8   5   6       10.01        2.87      4.46 o
   9   5   6       58.24       67.84      8.60 o
  10   5   6       16.11       20.38      4.78 o
 -12   6   6        1.32        2.23      2.55 o
 -11   6   6       13.93       18.80      3.15 o
 -10   6   6       37.03       37.45      3.53 o
  -9   6   6       15.40        9.17      2.63 o
  -8   6   6       71.60       78.75      5.40 o
  -7   6   6       87.06       91.80      5.97 o
  -6   6   6        8.20        7.52      2.80 o
  -5   6   6      120.18      135.86      6.90 o
  -4   6   6      409.89      438.24     13.74 o
  -3   6   6       46.63       47.09      3.09 o
  -2   6   6     1114.57     1156.84     26.14 o
  -1   6   6      405.90      420.11     11.85 o
   0   6   6       13.51       10.65      2.25 o
   1   6   6        0.80        2.22      2.08 o
   2   6   6        0.47        1.07      2.52 o
   3   6   6       13.93       30.89      7.01 o
   4   6   6       34.32       48.41      8.28 o
   5   6   6      107.34      114.98     12.74 o
   6   6   6      458.96      420.74     28.35 o
   7   6   6       41.32       41.09      7.01 o
   8   6   6        1.29        5.41      3.50 o
  -9   7   6       29.58       34.08      5.41 o
  -8   7   6      104.48       97.86      6.39 o
  -7   7   6       77.77       79.57      4.78 o
  -6   7   6        4.34        5.73      2.32 o
  -5   7   6      212.31      235.59      9.25 o
  -4   7   6        7.00        6.12      2.09 o
  -3   7   6       65.20       84.42      4.65 o
  -2   7   6       42.12       38.62      3.03 o
  -1   7   6       45.18       42.57      8.60 o
   0   7   6      118.95      107.92     16.24 o
   1   7   6       29.03       34.08      6.69 o
   2   7   6      140.46      133.13     12.10 o
   3   7   6       22.18       16.88      4.78 o
   4   7   6      124.23      127.08     11.15 o
   5   7   6       55.18       41.72      6.05 o
 -17   1   7       14.58       11.86      2.48 o
 -16   1   7        2.92        1.27      2.55 o
 -15   1   7       50.38       59.24      7.01 o
 -14   1   7       99.03      107.97     10.83 o
 -13   1   7       30.42       24.27      4.62 o
 -12   1   7       38.70       45.55      5.89 o
 -11   1   7      438.77      467.29     21.71 o
 -10   1   7       50.57       54.44      4.84 o
  -9   1   7        6.38        5.98      2.51 o
  -8   1   7      255.18      227.05      9.31 o
  -7   1   7       67.25       92.68      9.87 o
  -6   1   7      758.67      684.45     42.04 o
  -5   1   7     1625.39     1643.91     69.75 o
  -4   1   7        4.17       -0.38      1.06 o
  -3   1   7        8.51        9.24      1.59 o
  -2   1   7      899.05     1008.68     45.55 o
  -1   1   7      363.82      438.57     20.70 o
   0   1   7       25.58       35.03      3.18 o
   1   1   7        6.93        3.32      1.75 o
   2   1   7      273.17      294.29     20.07 o
   3   1   7      340.09      417.55     27.39 o
   4   1   7        7.24       11.78      4.30 o
   5   1   7       32.09       43.20      7.01 o
   6   1   7      121.66      104.87      8.34 o
   7   1   7        3.69        5.73      3.50 o
   8   1   7        0.06        2.55      4.14 o
   9   1   7      288.24      323.91     21.02 o
  10   1   7        0.95        1.42      5.57 o
  11   1   7        0.28       -1.20      2.36 o
  12   1   7       31.59       32.83      3.67 o
  13   1   7        4.53        5.49      1.88 o
 -16   2   7      189.44      194.28     13.70 o
 -15   2   7      424.88      422.97     26.44 o
 -14   2   7       70.21       65.07      4.13 o
 -13   2   7      388.56      368.55     35.99 o
 -12   2   7       12.34       16.27      4.46 o
 -11   2   7      143.22      181.42     15.61 o
 -10   2   7     1078.83     1145.56     36.72 o
  -9   2   7      486.73      475.35     17.03 o
  -8   2   7       97.90       98.21      5.93 o
  -7   2   7        2.12        1.35      2.31 o
  -6   2   7      829.05      842.11     50.96 o
  -5   2   7        9.34       10.24      1.90 o
  -4   2   7      602.54      566.71     21.26 o
  -3   2   7        0.08        1.91      1.27 o
  -2   2   7       49.46       42.68      3.50 o
  -1   2   7       24.61       28.03      2.87 o
   0   2   7      269.90      240.47     12.10 o
   1   2   7      853.30      876.82     52.87 o
   2   2   7      327.77      407.36     26.75 o
   3   2   7        4.22        3.18      1.91 o
   4   2   7       79.00       75.37      5.89 o
   5   2   7        3.00        2.71      2.25 o
   6   2   7        0.37       -0.67      2.36 o
   7   2   7        7.75        2.25      2.89 o
   8   2   7      798.14      801.14     72.46 o
   9   2   7        2.04        0.45      2.75 o
  10   2   7       28.91       36.14      7.33 o
  11   2   7       34.29       29.57     10.51 o
  12   2   7       38.57       31.68      2.78 o
 -16   3   7        0.28        1.91      2.55 o
 -15   3   7       38.03       25.80      4.78 o
 -14   3   7      118.77      121.98     11.78 o
 -13   3   7      129.20      162.12     15.29 o
 -12   3   7       24.09       23.72      2.97 o
 -11   3   7      175.09      202.82     14.77 o
 -10   3   7       30.77       24.45      2.70 o
  -9   3   7        0.19       -0.34      1.55 o
  -8   3   7       88.28       89.39      4.72 o
  -7   3   7       62.82       50.69      5.39 o
  -6   3   7       57.61       46.01      2.84 o
  -5   3   7       19.67       20.87      2.10 o
  -4   3   7        8.99        0.00      2.23 o
  -2   3   7     2184.38     2145.40    109.24 o
  -1   3   7       41.42       26.12      3.82 o
   0   3   7      579.89      522.02     27.07 o
   1   3   7        3.85        7.91      1.62 o
   2   3   7       16.86       16.30      2.15 o
   3   3   7      122.62      111.55      5.80 o
   4   3   7       10.79       15.57      2.34 o
   5   3   7      130.96      131.31      6.74 o
   6   3   7      181.75      171.72      8.18 o
   7   3   7       63.28       63.47      4.98 o
   8   3   7       54.86       57.15      4.53 o
   9   3   7      252.87      265.34     21.02 o
  10   3   7        1.36        3.82      4.78 o
  11   3   7        4.99       11.15      4.78 o
  12   3   7       14.59       15.61      4.46 o
 -15   4   7        7.88        9.55      3.18 o
 -14   4   7       10.85       10.51      3.82 o
 -13   4   7       61.28       60.20      7.96 o
 -12   4   7      141.47      164.21      9.16 o
 -11   4   7       96.93      102.56     10.13 o
 -10   4   7      155.08      136.56     12.74 o
  -9   4   7      147.62      142.07      7.87 o
  -8   4   7      159.88      169.36      8.25 o
  -7   4   7      121.51      121.24      5.88 o
  -6   4   7       19.11       21.73      2.60 o
  -5   4   7        9.10        5.36      2.67 o
  -4   4   7      137.98      120.81      4.80 o
  -3   4   7       75.03       79.90      3.78 o
  -2   4   7      955.04      876.26     23.86 o
  -1   4   7     1472.14     1314.54     40.26 o
   0   4   7      381.38      354.81     16.23 o
   1   4   7      285.79      268.87     14.11 o
   2   4   7       48.36       53.09      3.62 o
   3   4   7       43.78       45.76      8.92 o
   4   4   7        2.59        1.03      2.75 o
   5   4   7       15.92       17.88      4.05 o
   6   4   7        2.15        1.34      3.26 o
   7   4   7       17.35       16.44      4.35 o
   8   4   7        8.92        9.87      5.73 o
   9   4   7      252.99      295.88     22.29 o
  10   4   7       41.93       46.18      7.64 o
  11   4   7        6.33        6.37      3.82 o
 -12   5   7       23.43       25.16      5.10 o
 -11   5   7       30.80       34.76      4.49 o
 -10   5   7       22.41       22.21      4.16 o
  -9   5   7       80.78       85.27      7.42 o
  -8   5   7       16.48        9.19      3.36 o
  -7   5   7        7.09        7.66      2.23 o
  -6   5   7        3.93        5.67      2.17 o
  -5   5   7      214.53      226.81      8.55 o
  -4   5   7       19.35       19.36      3.20 o
  -3   5   7     1923.78     1846.16     53.37 o
  -2   5   7     1512.13     1526.52     47.64 o
  -1   5   7      467.06      440.81     23.03 o
   0   5   7        0.25        1.42      1.64 o
   1   5   7      124.22      114.69      5.54 o
   2   5   7       53.16       52.51      5.10 o
   3   5   7      113.73      114.57      6.68 o
   4   5   7       85.69       89.76      6.21 o
   5   5   7       53.65       52.28      7.57 o
   6   5   7       25.92       27.70      6.21 o
   7   5   7      154.11      111.57     10.03 o
   8   5   7       79.30       76.33      8.44 o
   9   5   7       56.97       51.60      7.33 o
 -11   6   7       25.58       20.38      4.14 o
 -10   6   7       57.43       61.34     10.35 o
  -9   6   7      135.95      142.98      8.20 o
  -8   6   7      162.21      178.61      9.90 o
  -7   6   7       51.36       61.29      6.49 o
  -6   6   7        9.48        6.90      2.26 o
  -5   6   7        6.50        5.47      2.09 o
  -4   6   7       29.45       24.43      2.90 o
  -3   6   7       30.87       28.58      2.52 o
  -2   6   7       25.68       32.01      2.64 o
  -1   6   7      325.07      332.86     18.38 o
   0   6   7      105.66      109.96      6.59 o
   1   6   7        7.36        5.32      2.08 o
   2   6   7       37.57       41.40      7.96 o
   3   6   7       27.71       28.98      7.01 o
   4   6   7       36.54       36.31      7.33 o
   5   6   7        3.28        4.78      4.46 o
   6   6   7        7.60        5.10      4.14 o
   7   6   7        0.11       -3.18      3.18 o
   8   6   7        0.05       -0.32      3.18 o
  -8   7   7       32.17       23.89      4.46 o
  -7   7   7       52.36       46.18      4.28 o
  -6   7   7       49.58       52.56      4.84 o
  -5   7   7      115.61      127.67      6.46 o
  -4   7   7      108.16      121.54      6.23 o
  -3   7   7        7.80       11.28      2.42 o
  -2   7   7        0.70        1.11      3.18 o
  -1   7   7        0.05       -3.18      3.18 o
   0   7   7        2.30        7.01      4.14 o
   1   7   7       43.35       45.86      7.01 o
   2   7   7        2.09        2.87      3.82 o
   3   7   7        0.73        1.27      3.50 o
   4   7   7       11.40       12.10      4.14 o
 -17   0   8        2.85        0.00      2.23 o
 -16   0   8      139.32      138.23     10.19 o
 -15   0   8      427.68      429.65     25.48 o
 -14   0   8       65.99       83.76      9.55 o
 -13   0   8      862.80      917.59     50.32 o
 -12   0   8     1892.56     1990.29    102.24 o
 -11   0   8       30.18       27.71      7.33 o
 -10   0   8      415.64      335.38     22.61 o
  -9   0   8       83.56       74.92      6.75 o
  -8   0   8      479.46      492.62     21.36 o
  -7   0   8     1564.13     1474.01     87.27 o
  -6   0   8     1065.88      865.36     52.55 o
  -3   0   8     1990.10     1803.02     80.58 o
  -2   0   8     1189.40     1019.51     46.18 o
   0   0   8     2036.40     1763.20    102.56 o
   1   0   8     1127.53     1069.52     64.02 o
   4   0   8      326.06      318.82     20.70 o
   5   0   8      974.14      991.17     53.83 o
   7   0   8      144.02      116.57     12.74 o
   8   0   8      349.37      419.46     27.07 o
   9   0   8        0.76        4.14      4.46 o
  10   0   8      311.14      311.17     20.38 o
  11   0   8        2.71        4.14      3.82 o
  12   0   8       33.92       39.81      5.10 o
 -17   1   8       29.57       26.57      3.03 o
 -16   1   8       43.12       43.43      3.82 o
 -15   1   8      467.71      473.61     27.07 o
 -14   1   8      295.74      313.40     20.07 o
 -13   1   8      548.89      638.91     36.31 o
 -12   1   8     1933.56     1874.36    114.02 o
 -11   1   8      933.67      942.68     39.43 o
 -10   1   8     2123.16     2048.06     63.42 o
  -9   1   8     1788.63     1827.72     56.67 o
  -8   1   8       16.40       19.05      2.82 o
  -7   1   8      794.67      844.33     36.47 o
  -6   1   8     1559.44     1509.04     88.86 o
   1   1   8       40.53       33.44      5.41 o
   3   1   8      799.26      742.42     46.34 o
   4   1   8       72.46       53.67      6.21 o
   5   1   8        2.37        8.14      2.98 o
   6   1   8      271.94      232.51     12.83 o
   7   1   8      459.88      385.38     24.52 o
   8   1   8       63.67       69.43      9.24 o
   9   1   8      156.01      164.51     10.43 o
  10   1   8       38.82       40.03      4.67 o
  11   1   8      347.51      321.35     14.33 o
  12   1   8        0.05       -0.51      1.62 o
 -16   2   8       38.71       51.28      6.37 o
 -15   2   8      168.10      165.30     12.74 o
 -14   2   8       12.51       13.30      2.09 o
 -13   2   8       12.81       10.72      3.23 o
 -12   2   8     1300.52     1400.11     55.51 o
 -11   2   8      202.47      249.94     24.84 o
 -10   2   8       77.20       92.36      6.29 o
  -9   2   8      172.44      164.68     11.71 o
  -8   2   8       16.95       12.27      2.45 o
  -7   2   8      274.62      247.61      9.64 o
  -6   2   8     1037.10     1060.49     33.17 o
  -5   2   8     1310.76     1339.28     67.52 o
   1   2   8      135.05      178.15      9.87 o
   2   2   8        3.46        7.26      3.03 o
   3   2   8       60.38       55.58      6.87 o
   4   2   8       10.57       15.38      4.22 o
   5   2   8      255.92      266.84     11.18 o
   6   2   8      210.40      233.06     11.28 o
   7   2   8      350.88      324.44     13.40 o
   8   2   8     1035.31     1048.50     78.30 o
   9   2   8       11.89       10.36      3.50 o
  10   2   8       39.54       34.88      4.94 o
  11   2   8        0.99        1.88      2.23 o
 -15   3   8       65.99       64.34      7.01 o
 -14   3   8       35.87       27.39      6.05 o
 -13   3   8        8.02        6.69      4.46 o
 -12   3   8      216.46      209.25      8.98 o
 -11   3   8      284.79      276.96     11.19 o
 -10   3   8      551.04      573.10     17.24 o
  -9   3   8     1061.59     1039.70     29.04 o
  -8   3   8       46.50       45.95      3.47 o
  -7   3   8      173.46      190.89      6.46 o
  -6   3   8      641.17      590.47     15.38 o
  -5   3   8        8.59        7.31      2.01 o
  -4   3   8      794.00      717.05     22.74 o
  -3   3   8      323.59      332.62      9.89 o
  -2   3   8       20.65       19.09      2.39 o
  -1   3   8     1216.65     1114.16     34.06 o
   0   3   8      795.07      735.05     24.41 o
   1   3   8        5.37        2.47      1.39 o
   2   3   8      355.92      356.32     13.12 o
   3   3   8      549.13      547.58     19.15 o
   4   3   8      265.16      264.28     10.78 o
   5   3   8        9.24       10.06      2.47 o
   6   3   8      404.34      434.38     16.40 o
   7   3   8       17.71       21.92      3.37 o
   8   3   8        1.65        4.50      2.21 o
   9   3   8       74.80       64.97      9.87 o
  10   3   8       28.63       40.77      7.64 o
  11   3   8      345.14      334.10     22.29 o
 -14   4   8        0.05       -1.27      2.87 o
 -13   4   8       89.09       80.03      5.94 o
 -12   4   8      131.77      142.16      8.56 o
 -11   4   8       66.31       64.48      7.48 o
 -10   4   8       56.83       58.35      6.69 o
  -9   4   8       76.52       75.30      8.08 o
  -8   4   8       28.52       27.65      3.41 o
  -7   4   8      262.90      253.00     10.45 o
  -6   4   8       27.75       28.59      3.39 o
  -5   4   8      250.54      235.14      7.61 o
  -4   4   8        6.28        5.74      2.02 o
  -3   4   8      779.27      760.68     24.50 o
  -2   4   8      459.26      454.32     15.65 o
  -1   4   8       67.56       66.87      7.51 o
   0   4   8     1230.36     1210.02     33.48 o
   1   4   8      103.99       89.93      4.90 o
   2   4   8        2.42        2.60      2.01 o
   3   4   8        1.13        0.62      2.06 o
   4   4   8       53.49       47.22      5.80 o
   5   4   8      470.48      531.17     40.77 o
   6   4   8        0.05        0.30      3.36 o
   7   4   8      110.20      124.21     14.65 o
   8   4   8      311.02      372.96     26.75 o
   9   4   8        8.25        8.92      4.78 o
  10   4   8       97.81       92.90      6.17 o
 -13   5   8       22.35       15.92      4.14 o
 -12   5   8       30.11       30.81      3.81 o
 -11   5   8       99.44      107.37      7.39 o
 -10   5   8       19.79       16.12      3.71 o
  -9   5   8       37.95       29.21      5.41 o
  -8   5   8      159.24      155.42      8.86 o
  -7   5   8        0.40       -1.78      1.78 o
  -6   5   8       19.80       20.92      2.76 o
  -5   5   8        0.36       -0.08      1.75 o
  -4   5   8       23.20       17.62      2.48 o
  -3   5   8       17.78       14.93      2.79 o
  -2   5   8        2.51        4.17      2.23 o
  -1   5   8       63.96       59.84      3.96 o
   0   5   8      171.78      163.36      6.61 o
   1   5   8       59.55       58.55      3.95 o
   2   5   8       73.72       78.98      5.38 o
   3   5   8       35.76       44.64      4.32 o
   4   5   8      106.83       96.42      6.45 o
   5   5   8       14.18       12.18      3.65 o
   6   5   8       88.12       90.67     16.72 o
   7   5   8       93.56       82.38     19.27 o
   8   5   8        5.21        6.18      5.73 o
   9   5   8        6.00        5.10      4.14 o
 -11   6   8        3.94        5.41      3.18 o
  -9   6   8       43.11       42.87      4.61 o
  -8   6   8       43.74       44.60      4.84 o
  -7   6   8       12.65       17.82      3.58 o
  -6   6   8       61.17       58.74      4.69 o
  -5   6   8       22.57       22.78      3.57 o
  -4   6   8      218.64      227.08     15.69 o
  -3   6   8      674.34      680.58     38.90 o
  -2   6   8      452.72      455.05     22.47 o
  -1   6   8       22.71       23.24      4.12 o
   0   6   8       27.90       19.13      4.14 o
   1   6   8       55.76       61.79      9.24 o
   2   6   8      182.48      187.91     15.92 o
   3   6   8       19.07       25.48      6.37 o
   4   6   8       27.30       22.61      6.37 o
   5   6   8      215.37      180.91     14.97 o
   6   6   8        5.16        5.10      3.82 o
   7   6   8       48.46       48.41      6.37 o
  -8   7   8      232.83      223.59     13.70 o
  -7   7   8        7.13        5.41      3.18 o
  -6   7   8        5.47        4.44      2.36 o
  -5   7   8       30.36       44.59      6.37 o
  -4   7   8        1.96        3.30      2.52 o
  -3   7   8       84.58       72.95      5.71 o
  -2   7   8      108.77      113.66      8.76 o
  -1   7   8      147.78      156.70     13.06 o
   0   7   8      377.23      377.42     24.84 o
   1   7   8       88.61      111.79     11.15 o
   2   7   8        8.57        1.27      3.50 o
   3   7   8        0.90        0.64      3.18 o
 -16   1   9        0.97        1.51      1.48 o
 -15   1   9        3.20        0.96      3.18 o
 -14   1   9       13.48       15.29      4.46 o
 -13   1   9        2.84        3.18      3.82 o
 -12   1   9     1304.94     1445.11     66.41 o
 -11   1   9      101.85      102.56     22.29 o
 -10   1   9       43.65       41.61      4.55 o
  -9   1   9        0.06        3.18      2.21 o
  -8   1   9       43.79       35.07      3.61 o
  -7   1   9      226.29      197.55      8.31 o
  -6   1   9      676.10      726.14     33.12 o
   0   1   9      129.74      118.48     10.83 o
   1   1   9      289.94      286.54     13.46 o
   2   1   9       34.08       27.43      3.67 o
   3   1   9      213.95      226.69     11.69 o
   4   1   9       13.10       16.41      3.71 o
   5   1   9        0.10        1.59      3.82 o
   6   1   9        4.97       10.51      5.10 o
   7   1   9        0.06        2.23      4.46 o
   8   1   9       68.62       91.09     10.19 o
   9   1   9        5.29        6.18      3.18 o
  10   1   9        0.01        1.77      4.30 o
  11   1   9       33.12       35.92      3.58 o
 -16   2   9        3.07        0.32      2.87 o
 -15   2   9       23.69       21.66      4.78 o
 -14   2   9       21.79       23.25      2.31 o
 -13   2   9      486.27      469.52     17.13 o
 -12   2   9      460.25      456.99     29.94 o
 -11   2   9       30.12       23.52      3.56 o
 -10   2   9       17.22       18.15      3.18 o
  -9   2   9      176.12      183.49      8.60 o
  -8   2   9      348.39      339.78     12.75 o
  -7   2   9      590.92      603.12     20.27 o
  -6   2   9      326.89      304.89     13.28 o
  -5   2   9       47.89       60.44      9.87 o
  -4   2   9      598.23      552.63     21.50 o
  -3   2   9       85.14       79.72      7.64 o
  -2   2   9       80.68       78.76      5.49 o
  -1   2   9      196.64      172.39      8.43 o
   0   2   9       10.35       13.27      2.23 o
   1   2   9       31.42       26.70      3.66 o
   2   2   9       18.49       15.94      2.98 o
   3   2   9      282.03      280.47     13.46 o
   4   2   9       82.49       72.69      5.31 o
   5   2   9       21.18       23.76      3.46 o
   6   2   9       99.11       84.39      6.30 o
   7   2   9        0.06       -1.96      2.35 o
   8   2   9        4.81        4.40      2.94 o
   9   2   9      316.83      341.93     22.77 o
  10   2   9      122.14      110.71     12.42 o
 -15   3   9       27.66       15.29      3.82 o
 -14   3   9       34.81       35.35      6.05 o
 -13   3   9        1.14       -2.23      3.50 o
 -12   3   9      642.64      613.96     35.56 o
 -11   3   9      160.86      136.35     12.83 o
 -10   3   9       62.71       71.14      4.53 o
  -9   3   9       37.88       50.02      3.68 o
  -8   3   9        0.81        0.56      1.63 o
  -7   3   9      160.66      170.94      6.61 o
  -6   3   9      310.00      293.49     11.00 o
  -5   3   9       35.98       36.69      3.32 o
  -4   3   9      289.55      272.58     13.67 o
  -3   3   9      183.04      142.75      6.22 o
  -2   3   9        8.00        7.52      1.64 o
  -1   3   9        9.60        7.01      1.84 o
   0   3   9      790.43      769.67     29.38 o
   1   3   9       57.84       56.25      3.61 o
   2   3   9       19.05       16.30      2.53 o
   3   3   9       37.40       33.62      3.86 o
   4   3   9        6.34        7.16      2.47 o
   5   3   9        9.24        5.76      2.48 o
   6   3   9        2.01        0.66      2.24 o
   7   3   9       15.68       11.95      2.74 o
   8   3   9        0.55       -4.78      4.78 o
   9   3   9       15.78       20.70      5.73 o
  10   3   9        2.17        4.14      4.14 o
 -14   4   9        1.46        0.96      2.87 o
 -13   4   9        8.90       12.03      3.13 o
 -12   4   9       26.52       34.84      4.44 o
 -11   4   9        3.15        3.18      4.14 o
 -10   4   9      155.38      144.61      9.65 o
  -9   4   9      209.34      186.61     10.46 o
  -8   4   9      194.08      202.58     10.80 o
  -7   4   9       29.33       32.25      3.69 o
  -6   4   9      569.44      484.16     14.79 o
  -5   4   9      302.06      282.08     11.00 o
  -4   4   9      408.32      406.98     15.30 o
  -3   4   9      130.55      135.21      6.83 o
  -2   4   9     1063.81      971.39     30.66 o
  -1   4   9        4.40        5.93      1.97 o
   0   4   9       16.80       17.69      2.76 o
   1   4   9     2212.85     2330.17     74.12 o
   2   4   9      399.70      411.85     15.81 o
   3   4   9      374.15      390.88     15.31 o
   4   4   9      426.02      431.94     21.48 o
   5   4   9       24.43       18.69      3.60 o
   6   4   9      104.18       86.80      7.57 o
   7   4   9      114.44      102.15      7.97 o
   8   4   9       93.08       90.95      7.09 o
   9   4   9       86.45       85.85      6.07 o
 -13   5   9       18.37       12.74      3.50 o
 -12   5   9       52.55       48.24      4.26 o
 -11   5   9       26.43       30.80      3.94 o
 -10   5   9      248.18      248.64     32.01 o
  -9   5   9        9.93        9.83      2.62 o
  -8   5   9       12.96        6.79      2.39 o
  -7   5   9       24.95       23.47      2.77 o
  -6   5   9       20.50       21.57      3.74 o
  -5   5   9        9.62       11.25      2.65 o
  -4   5   9      469.69      458.30     19.82 o
  -3   5   9      300.27      300.14     11.69 o
  -2   5   9       25.15       24.46      2.76 o
  -1   5   9       47.02       45.99      3.61 o
   0   5   9     1005.67      991.41     27.80 o
   1   5   9      129.32      129.85      6.09 o
   2   5   9        0.03        0.68      2.20 o
   3   5   9        0.41       -1.48      2.19 o
   4   5   9        0.22       -0.18      2.83 o
   5   5   9       11.76       11.66      3.52 o
   6   5   9       25.45       38.54      7.33 o
   7   5   9       32.65       27.76      3.89 o
   8   5   9        7.87        4.14      4.14 o
 -10   6   9       76.69       97.14      8.28 o
  -9   6   9       63.18       54.31      5.26 o
  -8   6   9       48.92       53.50      5.06 o
  -7   6   9       63.15       76.51      6.19 o
  -6   6   9       82.06       90.18      7.07 o
  -5   6   9      130.95      141.26      9.30 o
  -4   6   9        0.77        0.28      2.67 o
  -3   6   9        5.43        4.04      2.75 o
  -2   6   9      129.05      134.73      8.84 o
  -1   6   9       65.59       68.40      6.37 o
   0   6   9       23.29       24.12      6.21 o
   1   6   9      358.72      371.69     25.80 o
   2   6   9       31.71       47.46      7.96 o
   3   6   9       43.72       47.77      7.64 o
   4   6   9       39.90       35.03      6.69 o
   5   6   9        6.57        8.92      4.14 o
  -7   7   9        0.29       -0.96      2.87 o
  -6   7   9       20.92       19.75      3.82 o
  -5   7   9       43.32       38.86      5.41 o
  -4   7   9       50.27       42.89      4.30 o
  -3   7   9       14.34       13.88      2.90 o
  -2   7   9      265.40      292.38     20.07 o
  -1   7   9       17.34       14.33      4.46 o
   0   7   9        0.56       -0.32      3.18 o
   1   7   9       11.03        2.55      3.50 o
   2   7   9        3.50        4.46      3.50 o
 -16   0  10       23.87       15.29      4.14 o
 -15   0  10      182.41      200.02     14.01 o
 -14   0  10      200.26      178.36     14.01 o
 -13   0  10        0.07        1.59      4.46 o
 -12   0  10       80.47       65.61      9.87 o
 -11   0  10     2711.75     2795.46    142.05 o
 -10   0  10     1111.86     1062.93     67.04 o
  -9   0  10      979.56     1024.37     38.85 o
  -8   0  10      340.33      337.29     21.02 o
  -7   0  10       11.20        6.37      4.14 o
  -6   0  10      870.07      859.63     45.55 o
   0   0  10     3754.70     3367.16    166.57 o
   1   0  10     2225.51     1766.71     89.50 o
   2   0  10      204.50      175.81     13.38 o
   3   0  10      136.17      143.64     13.06 o
   4   0  10        3.54        5.10      4.78 o
   5   0  10      579.00      541.76     33.12 o
   6   0  10      585.55      572.66     35.03 o
   7   0  10      158.03      189.82     17.20 o
   8   0  10       20.94        8.92      5.10 o
   9   0  10      260.75      254.16     17.20 o
  10   0  10       94.93      102.87      9.55 o
  11   0  10       41.47       24.21      4.14 o
 -16   1  10       13.49       14.14      1.75 o
 -15   1  10      111.86      122.94      9.87 o
 -14   1  10        7.24        5.73      3.82 o
 -13   1  10       12.11        8.60      4.46 o
 -12   1  10      202.46      209.00     28.82 o
 -11   1  10     2014.14     1858.80    126.92 o
 -10   1  10        1.31        1.62      2.56 o
  -9   1  10     1704.79     1751.47     63.85 o
  -8   1  10       13.57       21.10      8.28 o
  -7   1  10       31.11       41.81      4.61 o
  -6   1  10      992.38      937.38     35.13 o
  -5   1  10     1734.04     1647.91     59.23 o
  -4   1  10      149.97      142.31      7.87 o
  -3   1  10      352.64      346.14     14.64 o
  -2   1  10     1261.19     1114.43     40.76 o
  -1   1  10      308.71      245.48      9.61 o
   0   1  10       74.70       57.60      4.24 o
   1   1  10       61.00       52.49      5.20 o
   2   1  10      344.46      358.80     16.82 o
   3   1  10     1691.85     1596.94     62.07 o
   4   1  10       36.57       47.77      7.64 o
   5   1  10       42.50       42.36      7.64 o
   6   1  10      419.57      402.58     25.80 o
   7   1  10       22.96       10.19      5.10 o
   8   1  10       24.34       29.25      5.41 o
   9   1  10       10.58        8.14      2.98 o
  10   1  10        1.03       -1.59      2.06 o
  11   1  10       11.85       10.83      2.55 o
 -16   2  10       36.34       27.39      4.46 o
 -15   2  10      229.25      199.70     14.01 o
 -14   2  10       24.45       23.06      4.30 o
 -13   2  10        1.97        0.03      2.36 o
 -12   2  10      288.41      297.05     18.44 o
 -11   2  10      449.24      433.90     20.23 o
 -10   2  10       45.38       41.94      4.37 o
  -9   2  10      121.94      106.73      6.49 o
  -8   2  10      942.90      972.23     36.93 o
  -7   2  10      121.90      103.94      7.80 o
  -6   2  10     1022.36      976.70     36.48 o
  -5   2  10       17.68       18.63      3.13 o
  -4   2  10       34.10       39.74      9.71 o
  -3   2  10     2805.38     2720.40     95.71 o
  -2   2  10        0.67        2.06      2.07 o
  -1   2  10      489.79      484.20     24.21 o
   0   2  10      291.03      283.54     10.92 o
   1   2  10      305.78      286.21     11.06 o
   2   2  10        3.37        4.43      2.45 o
   3   2  10      160.35      161.31      9.47 o
   4   2  10      533.15      536.80     23.70 o
   5   2  10      298.44      305.31     19.75 o
   6   2  10       89.66       87.40     27.71 o
   7   2  10       62.27       66.25      7.96 o
   8   2  10       19.20       23.57      4.78 o
   9   2  10      106.44      120.07      8.60 o
 -15   3  10       85.31       79.94      7.64 o
 -14   3  10      115.43      103.19      9.55 o
 -13   3  10      495.72      501.00     30.58 o
 -12   3  10      550.91      575.25     22.90 o
 -11   3  10       16.33       23.39      3.79 o
 -10   3  10        0.45       -0.88      2.64 o
  -9   3  10      873.37      920.00     28.94 o
  -8   3  10       51.64       59.19      5.58 o
  -7   3  10      296.41      296.37     13.26 o
  -6   3  10      156.20      141.88      8.25 o
  -5   3  10      267.12      311.61     13.59 o
  -4   3  10        6.36        2.83      2.22 o
  -3   3  10       52.61       54.08      4.67 o
  -2   3  10      566.50      544.30     17.33 o
  -1   3  10       50.99       48.36      3.78 o
   0   3  10        4.36        4.17      1.92 o
   1   3  10      547.44      587.53     21.68 o
   2   3  10      159.00      163.84      6.87 o
   3   3  10      889.52      950.24     26.85 o
   4   3  10       89.69       83.27      5.60 o
   5   3  10        3.65        2.22      2.93 o
   6   3  10      228.50      239.35     18.13 o
   7   3  10       21.65       25.30      2.90 o
   8   3  10       52.26       54.78      8.28 o
   9   3  10        9.92        1.34      2.58 o
  10   3  10      106.84       97.46      8.28 o
 -14   4  10       10.87        3.50      3.18 o
 -13   4  10       38.42       38.64      9.55 o
 -12   4  10      168.29      159.36     10.99 o
 -11   4  10       19.18       22.29      5.73 o
 -10   4  10      209.45      176.27      9.90 o
  -9   4  10        4.77        7.30      3.03 o
  -8   4  10      137.66      149.63      8.89 o
  -7   4  10       48.64       49.51      5.49 o
  -6   4  10      586.64      611.96     20.64 o
  -5   4  10      246.62      235.65      9.98 o
  -4   4  10        7.94        9.00      2.48 o
  -3   4  10      430.72      419.74     14.90 o
  -2   4  10      178.86      169.96      7.76 o
  -1   4  10        2.76        1.67      1.86 o
   0   4  10        8.36        6.44      2.56 o
   1   4  10        5.93        4.92      2.39 o
   2   4  10        2.57        2.27      2.33 o
   3   4  10        5.18        6.18      2.72 o
   4   4  10      230.86      233.57     10.81 o
   5   4  10       76.29       66.34      6.75 o
   6   4  10       46.20       49.59      5.80 o
   7   4  10      109.19      112.95      7.97 o
   8   4  10       93.44      106.06     10.19 o
 -12   5  10      128.96      110.66      6.53 o
 -11   5  10        0.67       -1.91      2.13 o
 -10   5  10      109.20       97.72     10.35 o
  -9   5  10      225.35      196.51     13.66 o
  -8   5  10       89.94       70.49      5.94 o
  -7   5  10       38.54       36.56      4.49 o
  -6   5  10        0.33       -0.91      2.17 o
  -5   5  10       69.50       74.85      5.23 o
  -4   5  10        1.47        1.20      2.13 o
  -3   5  10      227.17      212.07      7.93 o
  -2   5  10      513.78      507.38     15.50 o
  -1   5  10      123.79      129.86      6.08 o
   0   5  10      256.96      255.58      9.04 o
   1   5  10        1.94        3.90      2.42 o
   2   5  10       12.38       14.77      3.52 o
   3   5  10       45.42       49.37      5.49 o
   4   5  10       18.67       12.50      3.58 o
   5   5  10       74.67       65.87      6.21 o
   6   5  10       13.38       14.10      3.13 o
 -10   6  10       12.30       10.19      3.50 o
  -9   6  10       29.30       24.84      4.78 o
  -8   6  10       21.66       22.61      4.78 o
  -7   6  10        0.10       -2.87      2.87 o
  -6   6  10        1.43        0.96      3.18 o
  -5   6  10       80.98       80.62      8.92 o
  -4   6  10       61.72       70.80      6.12 o
  -3   6  10       47.33       54.20     10.35 o
  -2   6  10       13.58       11.31      3.13 o
  -1   6  10       85.69      100.41     10.67 o
   0   6  10      219.10      207.98     16.24 o
   1   6  10       24.51       22.29      5.73 o
   2   6  10       17.50       21.34      5.73 o
   3   6  10       14.12        5.10      4.14 o
   4   6  10       41.48       25.80      5.41 o
  -6   7  10        7.26        1.59      2.87 o
  -5   7  10       17.64       24.84      4.46 o
  -4   7  10       20.77       25.16      4.46 o
  -3   7  10       52.77       67.20      7.33 o
  -2   7  10       19.67       16.56      4.78 o
  -1   7  10       92.87       95.87      9.24 o
 -15   1  11       13.32       13.64      2.90 o
 -14   1  11       34.61       37.26      6.05 o
 -13   1  11        1.57       -1.91      3.82 o
 -12   1  11        1.26        5.10      4.46 o
 -11   1  11       23.42       28.21      6.05 o
 -10   1  11      594.23      655.79     26.91 o
  -9   1  11      912.58     1033.69     39.52 o
  -8   1  11      452.05      484.66     20.38 o
  -7   1  11       38.11       21.66      3.83 o
  -6   1  11        9.91       13.31      3.13 o
  -5   1  11       16.12       16.08      3.26 o
  -4   1  11      669.59      672.93     26.12 o
  -3   1  11        7.79        7.17      2.52 o
  -2   1  11       31.42       29.62      3.67 o
  -1   1  11       60.59       50.01      4.13 o
   0   1  11      165.43      170.17      7.99 o
   1   1  11      388.33      414.52     17.68 o
   2   1  11       33.00       37.57      7.01 o
   3   1  11       22.67       23.25      5.73 o
   4   1  11       36.22       28.98      6.69 o
   5   1  11       17.99       14.01      5.73 o
   6   1  11        8.91        6.37      5.10 o
   7   1  11       53.66       55.05     10.35 o
   8   1  11        7.51        5.00      6.05 o
   9   1  11        4.81        5.35      2.52 o
  10   1  11       19.21       21.34      3.18 o
 -15   2  11       20.49       16.88      4.14 o
 -14   2  11        7.08        6.96      2.29 o
 -13   2  11        2.41        4.67      2.52 o
 -12   2  11       80.59       69.07      6.03 o
 -11   2  11       77.16       76.35      5.47 o
 -10   2  11       73.18       53.27      5.74 o
  -9   2  11       11.26        9.84      3.49 o
  -8   2  11      106.69      101.74      7.62 o
  -7   2  11       71.63       65.30      7.33 o
  -6   2  11      175.50      179.55      9.68 o
  -5   2  11      136.71      131.37      7.94 o
  -4   2  11      123.54      127.82      7.80 o
  -3   2  11      442.58      459.63     25.32 o
  -2   2  11      595.35      560.54     22.28 o
  -1   2  11      106.60       98.89     10.02 o
   0   2  11        2.16        4.93      2.05 o
   1   2  11       41.23       47.46      4.25 o
   2   2  11       51.87       50.94      4.55 o
   3   2  11       11.34       14.71      4.30 o
   4   2  11      112.44      118.54      9.24 o
   5   2  11       48.85       49.69      7.33 o
   6   2  11       47.06       45.86      6.69 o
   7   2  11       17.29       10.83      3.82 o
   8   2  11       12.78       13.70      3.50 o
   9   2  11        2.37        0.57      1.59 o
 -14   3  11       87.20       67.20      7.33 o
 -13   3  11        9.52        4.46      4.14 o
 -12   3  11      467.43      452.64     18.32 o
 -11   3  11      165.61      138.65      7.11 o
 -10   3  11      679.88      685.59     26.75 o
  -9   3  11      364.50      362.51     18.15 o
  -8   3  11      446.65      371.20     16.17 o
  -7   3  11      111.87      117.68      7.80 o
  -6   3  11       31.01       26.24      3.67 o
  -5   3  11      193.75      191.42      9.61 o
  -4   3  11     1377.80     1370.18     49.87 o
  -3   3  11       87.05      101.24      5.55 o
  -2   3  11      854.60      875.52     32.97 o
  -1   3  11       15.99       15.32      2.61 o
   0   3  11      378.27      374.34     13.82 o
   1   3  11       15.24       17.83      2.80 o
   2   3  11      238.87      263.76     10.71 o
   3   3  11       46.80       41.87      4.40 o
   4   3  11        1.57        2.24      2.34 o
   5   3  11       54.20       55.34      4.82 o
   6   3  11       81.14       81.91      8.60 o
   7   3  11       32.84       23.25      5.73 o
   8   3  11        6.87        6.69      3.82 o
   9   3  11        0.18        1.27      2.87 o
 -13   4  11       75.57       65.61      6.69 o
 -12   4  11        5.08        8.21      2.71 o
 -11   4  11        3.32        2.49      4.14 o
 -10   4  11        6.46       11.75      3.26 o
  -9   4  11        0.43        0.32      3.50 o
  -8   4  11       65.48       70.42      6.29 o
  -7   4  11      183.95      192.34     26.12 o
  -6   4  11      356.03      363.11     16.10 o
  -5   4  11       24.61       16.85      4.78 o
  -4   4  11      158.98      165.20      9.57 o
  -3   4  11        5.98        1.59      3.66 o
  -2   4  11      580.17      599.21     19.08 o
  -1   4  11      183.53      183.63     12.04 o
   0   4  11       64.85       66.27      5.21 o
   1   4  11       97.46      100.19      6.60 o
   2   4  11      208.88      201.78      9.46 o
   3   4  11      171.13      170.62      8.89 o
   4   4  11      409.95      396.61     19.91 o
   5   4  11        5.93        1.58      3.12 o
   6   4  11      208.32      187.20     12.58 o
   7   4  11        0.17       -2.87      2.87 o
 -12   5  11      324.86      319.77     18.15 o
 -11   5  11        0.50        1.59      2.87 o
 -10   5  11       43.35       39.81      6.05 o
  -9   5  11       53.48       56.65     10.51 o
  -8   5  11       81.22       69.99      5.71 o
  -7   5  11       28.73       17.52      3.60 o
  -6   5  11       23.56       23.43      3.28 o
  -5   5  11        2.07       -2.16      2.79 o
  -4   5  11       60.02       61.59      4.05 o
  -3   5  11       20.96       21.16      2.69 o
  -2   5  11      705.92      721.72     20.80 o
  -1   5  11       10.41        7.28      3.50 o
   0   5  11       17.93       20.86      7.80 o
   1   5  11       14.70        8.19      3.18 o
   2   5  11       76.27       75.01     12.74 o
   3   5  11       52.56       48.31      4.97 o
   4   5  11        8.88       10.35      3.21 o
   5   5  11        5.93        9.70      2.90 o
  -9   6  11        2.40        4.78      3.18 o
  -8   6  11      161.32      147.15     10.83 o
  -7   6  11       39.46       38.86      5.73 o
  -6   6  11      144.96      152.56     11.47 o
  -5   6  11        1.33        3.93      2.52 o
  -4   6  11      104.68      108.23      7.16 o
  -3   6  11        0.94        4.60      2.52 o
  -2   6  11       13.54       13.21      2.98 o
  -1   6  11       34.10       29.62      6.05 o
   0   6  11       39.46       31.21      6.05 o
   1   6  11        4.90        7.01      4.14 o
   2   6  11       13.14        8.28      4.14 o
 -15   0  12       41.94       46.50      6.05 o
 -14   0  12       77.24       93.96      9.87 o
 -13   0  12      132.91      129.95     12.42 o
 -12   0  12      100.94       83.13     11.15 o
 -11   0  12      177.04      181.54     16.56 o
 -10   0  12      242.59      216.85     26.44 o
  -9   0  12       13.92       27.74      6.21 o
  -8   0  12     3795.99     3668.34    129.05 o
  -7   0  12     2983.27     2893.63    102.47 o
  -6   0  12       52.86       56.05      7.80 o
  -5   0  12       50.05       43.50      5.03 o
  -4   0  12     1907.25     1698.74     61.37 o
  -3   0  12     2500.93     2259.56     80.40 o
  -2   0  12        3.95        0.16      2.70 o
  -1   0  12       59.61       47.20      5.06 o
   0   0  12      519.42      454.78     19.25 o
   1   0  12      775.22      692.90     27.47 o
   2   0  12      482.10      531.48     22.40 o
   3   0  12        0.03        5.41      3.60 o
   4   0  12     1893.32     1949.52     71.39 o
   5   0  12      118.97      119.67     11.94 o
   6   0  12      174.98      195.21     22.29 o
   7   0  12       58.66       65.61      8.92 o
   8   0  12        4.78        7.64      4.14 o
   9   0  12      243.85      236.33     14.65 o
 -15   1  12       63.75       55.70      7.29 o
 -14   1  12      112.76      110.57      7.09 o
 -13   1  12      405.96      422.01     25.48 o
 -12   1  12        0.09        0.64      4.14 o
 -11   1  12      256.87      228.86     20.70 o
 -10   1  12      214.38      216.26     16.56 o
  -9   1  12       92.79       83.74      7.21 o
  -8   1  12        9.78       10.84      3.58 o
  -7   1  12      188.75      223.57     18.00 o
  -6   1  12     1136.71     1171.35     43.69 o
  -5   1  12      319.27      308.69     14.19 o
  -4   1  12      741.67      758.33     29.39 o
  -3   1  12      268.91      265.77     12.50 o
  -2   1  12     1511.13     1429.19     52.25 o
  -1   1  12        1.75        0.26      2.45 o
   0   1  12      226.09      247.93     12.05 o
   1   1  12        0.49        1.43      2.70 o
   2   1  12      100.71      114.80      8.44 o
   3   1  12      388.26      481.88     21.34 o
   4   1  12      347.25      414.66     18.91 o
   5   1  12        0.43       -2.23      3.15 o
   6   1  12       73.89       73.10      5.60 o
   7   1  12       66.67       71.07      5.12 o
   8   1  12       33.22       25.67      3.57 o
   9   1  12       41.18       33.76      4.14 o
 -14   2  12       73.40       85.36      7.01 o
 -13   2  12        0.89       -2.23      2.23 o
 -12   2  12       12.21       10.83      4.14 o
 -11   2  12      826.18      898.42     34.78 o
 -10   2  12      111.76      107.86      8.22 o
  -9   2  12       41.36       40.74     11.31 o
  -8   2  12      451.20      497.41     21.05 o
  -7   2  12      560.46      610.69     27.23 o
  -6   2  12      121.34      141.45      8.62 o
  -5   2  12        0.48        1.66      2.58 o
  -4   2  12      135.15      149.66      8.84 o
  -3   2  12     1448.60     1469.55     53.70 o
  -2   2  12        4.80        0.42      2.13 o
  -1   2  12      111.04      127.95     10.15 o
   0   2  12      120.99      140.88      7.75 o
   1   2  12      570.02      552.88     19.35 o
   2   2  12       56.05       60.28      5.10 o
   3   2  12       21.14       22.87      4.28 o
   4   2  12      707.73      751.55     33.92 o
   5   2  12       10.58       13.11      3.98 o
   6   2  12      135.23      153.99     11.31 o
   7   2  12        3.46        2.04      2.12 o
   8   2  12       15.95       10.26      2.87 o
 -12   3  12        8.11        6.37      2.23 o
 -11   3  12      168.86      166.23      8.34 o
 -10   3  12      474.70      455.52     18.63 o
  -9   3  12      485.13      446.30     23.41 o
  -8   3  12      127.28      137.80      8.42 o
  -7   3  12        1.53        0.36      3.34 o
  -6   3  12       41.58       51.28      8.60 o
  -5   3  12      901.06      950.73     35.77 o
  -4   3  12      205.96      219.64      8.73 o
  -3   3  12      668.43      697.97     27.10 o
  -2   3  12      709.12      717.78     23.89 o
  -1   3  12       40.77       48.34      4.19 o
   0   3  12      143.46      163.55      7.77 o
   1   3  12        0.39        2.16      2.23 o
   2   3  12      237.82      248.65     12.26 o
   3   3  12       38.33       39.18      3.96 o
   4   3  12        3.98        4.74      2.41 o
   5   3  12       67.84       62.43      8.60 o
   6   3  12      131.55      148.74     12.10 o
   7   3  12      145.71      158.29     11.78 o
   8   3  12        1.93       -0.32      2.87 o
 -13   4  12        3.62        6.69      3.18 o
 -12   4  12        0.77        7.64      3.50 o
 -11   4  12      222.82      229.32     15.61 o
 -10   4  12      239.96      199.83     10.25 o
  -9   4  12       62.02       56.97      5.51 o
  -8   4  12       40.42       50.13      5.29 o
  -7   4  12       19.28       14.82      3.44 o
  -6   4  12      123.89      109.95     11.63 o
  -5   4  12        9.63        7.80      3.15 o
  -4   4  12       60.65       70.81      6.17 o
  -3   4  12      102.15      118.24      6.78 o
  -2   4  12       76.19       72.10      6.71 o
  -1   4  12       10.90       11.62      3.58 o
   0   4  12        4.88        3.88      3.98 o
   1   4  12       80.92       84.74      7.34 o
   2   4  12        0.20       -1.91      3.50 o
   3   4  12      217.14      248.75     17.52 o
   4   4  12      137.20      128.67     11.78 o
   5   4  12        3.38        0.00      3.50 o
   6   4  12       17.87       21.66      4.46 o
 -11   5  12        0.01        3.82      2.87 o
 -10   5  12      123.62      120.39      9.55 o
  -9   5  12      102.46       87.24      5.96 o
  -8   5  12       12.49        8.26      2.81 o
  -7   5  12       15.77       16.47      3.26 o
  -6   5  12      106.75      100.47      6.87 o
  -5   5  12      124.64      120.62      8.12 o
  -4   5  12        7.28        3.64      2.58 o
  -3   5  12       55.66       56.14      6.85 o
  -2   5  12      227.01      244.29     16.56 o
  -1   5  12        1.91        8.28      4.14 o
   0   5  12       42.04       36.95      6.05 o
   1   5  12       46.70       31.85      6.05 o
   2   5  12        5.59       11.47      4.14 o
   3   5  12      130.16      127.08     10.19 o
   4   5  12       48.08       44.27      5.73 o
  -8   6  12        2.76        2.87      2.87 o
  -7   6  12       83.41       75.48      7.33 o
  -6   6  12      118.68      123.26      9.55 o
  -5   6  12        0.91       -2.55      2.55 o
  -4   6  12      107.51      140.46     10.51 o
  -3   6  12        0.19        1.27      3.18 o
  -2   6  12       17.50       22.29      5.41 o
  -1   6  12       54.71       54.14      7.01 o
 -15   1  13      109.10      118.48      8.60 o
 -14   1  13       13.37        9.55      3.50 o
 -13   1  13        0.00        0.00      3.82 o
 -12   1  13        3.19       10.83      5.10 o
 -11   1  13       17.21       14.93      4.16 o
 -10   1  13        0.16        2.67      3.13 o
  -9   1  13       90.18       92.44      7.54 o
  -8   1  13       27.17       37.63      8.28 o
  -7   1  13      141.52      180.82     10.13 o
  -6   1  13      289.92      287.11     13.62 o
  -5   1  13      205.95      205.36     10.80 o
  -4   1  13        7.55        4.15      7.17 o
  -3   1  13      225.73      224.86     11.37 o
  -2   1  13      202.10      176.23      9.68 o
  -1   1  13       13.17       10.50      3.13 o
   0   1  13        0.17        1.10      2.67 o
   1   1  13       28.65       26.72      4.49 o
   2   1  13        0.13       -1.43      2.93 o
   3   1  13       85.38      107.85      8.56 o
   4   1  13       11.33       14.02      4.62 o
   5   1  13       58.04       59.14      5.11 o
   6   1  13        1.94        3.87      2.69 o
   7   1  13        5.08        4.02      2.15 o
   8   1  13        1.07        0.32      2.23 o
 -14   2  13      107.24       99.05      7.01 o
 -13   2  13       96.95       89.18      7.64 o
 -12   2  13       84.23       97.14      8.92 o
 -11   2  13      100.93       83.41      6.71 o
 -10   2  13       72.86       80.53      6.97 o
  -9   2  13        4.36       -1.94      2.67 o
  -8   2  13        7.35        8.70      3.26 o
  -7   2  13        7.96       16.69      3.58 o
  -6   2  13      357.37      373.64     16.52 o
  -5   2  13      443.64      448.49     19.02 o
  -4   2  13       41.65       33.20      4.39 o
  -3   2  13      283.71      270.37     21.78 o
  -2   2  13      113.90      108.59      8.11 o
  -1   2  13      158.38      165.20      8.23 o
   0   2  13       18.37       16.45      3.17 o
   1   2  13        7.38       11.15      3.38 o
   2   2  13       10.01       12.05      3.82 o
   3   2  13       24.14       22.48      3.90 o
   4   2  13       63.94       51.89     10.83 o
   5   2  13       35.57       36.15      9.24 o
   6   2  13      147.41      147.90      7.57 o
   7   2  13       17.21       17.41      2.39 o
 -14   3  13       10.76        9.24      3.50 o
 -11   3  13        1.22        1.32      1.93 o
 -10   3  13      113.06      117.35     15.77 o
  -9   3  13        3.03        6.36      2.75 o
  -8   3  13        4.36        5.17      3.03 o
  -7   3  13      124.39      112.92      7.57 o
  -6   3  13      449.13      464.49     19.21 o
  -5   3  13      149.37      142.19      6.95 o
  -4   3  13        0.04       -0.23      2.17 o
  -3   3  13       19.39       14.71      3.09 o
  -2   3  13      124.88      123.16      9.81 o
  -1   3  13        5.37        6.61      2.39 o
   0   3  13       38.31       33.85      4.48 o
   1   3  13      151.24      155.52      7.74 o
   2   3  13       27.18       19.30      3.42 o
   3   3  13       16.66       18.20      3.66 o
   4   3  13       58.30       58.29      8.28 o
   5   3  13       78.93       73.57      8.60 o
   6   3  13       13.37        9.55      3.82 o
 -12   4  13       38.58       50.96      6.05 o
 -11   4  13       83.30       76.44      7.96 o
 -10   4  13        0.86       -1.43      2.25 o
  -9   4  13        4.91        4.62      2.70 o
  -8   4  13        3.25        0.83      4.62 o
  -7   4  13        2.70        1.59      2.70 o
  -6   4  13       88.74       91.08      6.98 o
  -5   4  13      106.86       93.01      9.24 o
  -4   4  13      306.06      333.55     18.31 o
  -3   4  13      145.42      138.55     12.42 o
  -2   4  13      100.98       98.42     10.51 o
  -1   4  13        1.33       -1.27      3.50 o
   0   4  13       23.04       22.29      5.41 o
   1   4  13       14.14       11.15      4.46 o
   2   4  13      157.95      150.33     12.10 o
   3   4  13        0.50        3.82      3.82 o
   4   4  13       27.42       18.79      4.78 o
   5   4  13       13.76       14.65      3.82 o
 -10   5  13      332.88      334.42     19.11 o
  -9   5  13      135.99      114.66      9.55 o
  -8   5  13       15.16       10.83      2.81 o
  -7   5  13      187.03      174.86     12.10 o
  -6   5  13        5.77        3.16      2.45 o
  -5   5  13       95.87       96.98      6.53 o
  -4   5  13      112.71      116.87      7.20 o
  -3   5  13        0.12        0.00      3.18 o
  -2   5  13       29.71       32.49      5.41 o
  -1   5  13        2.39        1.91      3.50 o
   0   5  13      126.51      140.78     11.15 o
   1   5  13      112.05      112.75      9.87 o
   2   5  13       27.40       26.12      4.78 o
 -14   0  14       66.82       70.39      7.33 o
 -13   0  14       98.31       86.63      9.24 o
 -12   0  14        6.06        9.87      5.41 o
 -11   0  14       56.50       53.19      8.60 o
 -10   0  14      464.97      490.17     29.94 o
  -9   0  14       23.04       21.33      4.39 o
  -8   0  14      204.97      221.66     11.60 o
  -7   0  14       46.42       41.09      7.33 o
  -6   0  14        7.70        4.14      4.46 o
  -5   0  14      537.09      547.18     32.49 o
  -4   0  14     1461.04     1444.07     75.48 o
  -3   0  14      172.54      178.04     14.33 o
  -2   0  14      249.70      217.22     16.24 o
  -1   0  14      178.71      160.84     14.33 o
   0   0  14       35.79       31.21      6.69 o
   1   0  14      495.29      549.09     33.12 o
   2   0  14      104.83      112.43     12.74 o
   3   0  14      171.79      179.95     16.24 o
   4   0  14      346.58      335.38     22.93 o
   5   0  14       16.66       26.12      6.37 o
   6   0  14       41.32       31.85      6.05 o
   7   0  14        7.85       14.33      4.14 o
 -14   1  14      178.96      186.96     11.78 o
 -13   1  14      449.52      501.00     28.03 o
 -12   1  14      266.63      264.03     17.84 o
 -11   1  14       40.06       27.71      6.37 o
 -10   1  14     1310.72     1395.21     51.80 o
  -9   1  14       12.99        6.87      3.49 o
  -8   1  14      156.50      174.83     21.50 o
  -7   1  14       42.27       37.19      4.94 o
  -6   1  14       51.14       55.10      5.63 o
  -5   1  14       16.56       14.42      3.67 o
  -4   1  14     3671.18     3843.21    135.01 o
  -3   1  14      204.55      213.37     11.15 o
  -2   1  14     1721.00     1753.67     63.73 o
  -1   1  14      157.53      166.74     10.25 o
   0   1  14        0.04        0.54      2.81 o
   1   1  14        0.04       -1.91      2.81 o
   2   1  14       47.51       50.99      5.74 o
   3   1  14       10.08       11.65      3.71 o
   4   1  14      219.75      214.43      9.45 o
   5   1  14       25.73       22.23      3.25 o
   6   1  14       25.57       31.10      3.14 o
 -13   2  14       20.15       19.11      3.18 o
 -12   2  14        0.85        0.96      2.87 o
 -11   2  14      110.68      114.38      7.52 o
 -10   2  14      397.31      372.01     16.54 o
  -9   2  14        1.90        1.81      2.90 o
  -8   2  14      376.62      455.05     19.35 o
  -7   2  14      497.30      588.59     23.97 o
  -6   2  14       91.25       96.05      7.20 o
  -5   2  14       32.18       38.42      5.73 o
  -4   2  14      620.27      665.35     26.46 o
  -3   2  14      208.20      230.12     11.46 o
  -2   2  14      122.49      144.42      9.20 o
  -1   2  14       63.89       67.81      8.76 o
   0   2  14        1.04        1.57      3.34 o
   1   2  14       56.00       66.59      5.94 o
   2   2  14      323.14      355.24     15.85 o
   3   2  14      164.84      142.87      8.56 o
   4   2  14      170.39      156.33     18.31 o
   5   2  14        1.80        0.96      2.12 o
   6   2  14       13.58        7.64      3.50 o
 -11   3  14       45.02       29.94      5.73 o
 -10   3  14      281.19      287.63     12.09 o
  -9   3  14       14.52       16.08      2.83 o
  -8   3  14       12.37       19.09      3.29 o
  -7   3  14        7.33        4.37      2.35 o
  -6   3  14       76.11       68.38      4.64 o
  -5   3  14       39.52       56.55      8.12 o
  -4   3  14      202.54      223.32     16.05 o
  -3   3  14      126.50      125.80     13.66 o
  -2   3  14      232.68      260.74     11.97 o
  -1   3  14       34.79       42.58      4.62 o
   0   3  14       57.27       61.35      5.05 o
   1   3  14        8.34        2.05      2.17 o
   2   3  14       46.14       38.28      3.36 o
   3   3  14       78.78       69.11      8.28 o
   4   3  14      140.57      139.18     11.15 o
   5   3  14       75.47       81.54      7.96 o
 -11   4  14      215.11      223.90     14.33 o
 -10   4  14       11.57        6.47      2.58 o
  -9   4  14        1.97        4.68      2.58 o
  -8   4  14       88.94       85.17      6.42 o
  -7   4  14      634.04      658.64     25.45 o
  -6   4  14        0.15       -0.96      2.48 o
  -5   4  14      286.60      278.65     12.59 o
  -4   4  14      231.82      254.16     17.20 o
  -3   4  14       55.42       61.15      7.96 o
  -2   4  14      138.81      123.26     11.47 o
  -1   4  14        0.10       -0.32      3.50 o
   0   4  14       18.83       16.24      4.78 o
   1   4  14       64.50       75.17      8.60 o
   2   4  14       58.67       56.06      7.01 o
   3   4  14       33.97       28.98      5.10 o
  -8   5  14       28.74       33.32      3.58 o
  -7   5  14        2.97        1.78      2.22 o
  -6   5  14       18.50       22.75      3.26 o
  -5   5  14       38.85       33.76      5.41 o
  -4   5  14        9.72        7.96      3.82 o
  -2   5  14        0.12        2.23      3.18 o
  -1   5  14       57.03       57.65      6.37 o
   0   5  14        8.84       13.06      3.82 o
 -13   1  15       10.21       17.52      4.14 o
 -12   1  15        4.21       -3.18      3.18 o
 -11   1  15       53.83       50.64      7.64 o
 -10   1  15       36.66       42.97      7.33 o
  -9   1  15       90.06       97.63      7.43 o
  -8   1  15       48.70       45.02      6.69 o
  -7   1  15       21.51       20.93      4.04 o
  -6   1  15       29.12       23.58      4.26 o
  -5   1  15      257.51      293.25     13.74 o
  -4   1  15       92.17       89.41     14.49 o
  -3   1  15       41.61       47.55      8.92 o
  -2   1  15       38.62       57.12      6.21 o
  -1   1  15        1.24        0.02      2.90 o
   0   1  15        0.24       -0.62      4.30 o
   1   1  15        0.27        4.30      3.13 o
   2   1  15        0.69       -0.68      3.06 o
   3   1  15       24.85       18.31      3.31 o
   4   1  15        0.98        0.36      2.28 o
   5   1  15        0.01        2.23      2.87 o
 -12   2  15      288.34      296.20     16.56 o
 -11   2  15       58.60       56.06      6.05 o
 -10   2  15       15.99       14.49      4.30 o
  -9   2  15      112.74      110.62      7.62 o
  -8   2  15       22.43       23.70      5.26 o
  -7   2  15       10.43       15.35      3.44 o
  -6   2  15        6.11        5.48      2.83 o
  -5   2  15      131.44      127.19     10.51 o
  -4   2  15        1.18        1.51      2.59 o
  -3   2  15      519.25      575.31     23.18 o
  -2   2  15       18.72       15.91      4.30 o
  -1   2  15      228.95      246.30     11.91 o
   0   2  15       60.43       65.38      5.80 o
   1   2  15       10.43       10.39      6.37 o
   2   2  15        0.08       -1.62      2.45 o
   3   2  15        0.32       -2.06      2.06 o
   4   2  15       80.54       73.05      4.48 o
 -12   3  15        0.93        5.10      3.18 o
 -11   3  15       61.48       54.78      6.69 o
 -10   3  15       70.68       69.77      5.51 o
  -9   3  15      151.97      143.36      5.83 o
  -8   3  15       24.81       24.98      2.74 o
  -7   3  15       43.39       55.90      3.89 o
  -6   3  15       15.81       21.40      3.36 o
  -5   3  15        0.30       -0.49      2.87 o
  -4   3  15      172.47      181.09      8.93 o
  -3   3  15        8.44        4.10      2.41 o
  -2   3  15       27.02       26.33      3.42 o
  -1   3  15       14.76       16.23      2.70 o
   0   3  15       59.46       53.45     13.38 o
   1   3  15       28.74       19.11      5.10 o
   2   3  15        1.18       -3.50      3.50 o
   3   3  15       18.15       19.43      4.78 o
 -10   4  15       14.72        5.10      3.18 o
  -9   4  15       40.45       34.68      3.71 o
  -8   4  15       67.42       67.52      5.06 o
  -7   4  15       12.53       13.12      2.93 o
  -6   4  15        3.56        5.10      3.50 o
  -5   4  15        0.11        2.87      3.50 o
  -4   4  15        0.38        3.18      3.50 o
  -3   4  15      217.85      233.14     15.61 o
  -2   4  15       63.70       64.97      7.64 o
  -1   4  15      103.81      100.65      9.55 o
   0   4  15       44.72       41.40      6.05 o
   1   4  15        6.04        6.37      3.50 o
   2   4  15       13.04       -0.32      3.18 o
  -5   5  15       33.80       32.81      4.78 o
  -3   5  15        1.09        2.87      3.18 o
 -12   0  16       79.36       86.31      8.92 o
 -11   0  16        0.00       -4.14      4.14 o
 -10   0  16      759.07      741.14     40.77 o
  -9   0  16        1.06       -2.55      3.82 o
  -8   0  16       81.23       66.25      8.60 o
  -7   0  16      835.58      840.52     45.86 o
  -6   0  16      540.63      542.08     31.53 o
  -5   0  16      560.37      541.76     31.53 o
  -4   0  16        8.16        2.23      4.14 o
  -3   0  16      436.16      429.34     26.12 o
  -2   0  16        4.16        0.64      4.14 o
  -1   0  16       30.62       44.27      7.64 o
   0   0  16        0.40        3.18      4.78 o
   1   0  16        2.60        2.87      4.78 o
   2   0  16      379.14      405.77     24.84 o
   3   0  16        5.85        8.28      4.46 o
   4   0  16       18.70       14.97      4.46 o
 -12   1  16      526.15      514.06     27.71 o
 -11   1  16        9.70        2.23      3.82 o
 -10   1  16      248.50      226.77     15.61 o
  -9   1  16      139.78      150.70     10.51 o
  -8   1  16       16.27       11.97      5.73 o
  -7   1  16        3.21        5.31      2.98 o
  -6   1  16        3.28        6.66      3.03 o
  -5   1  16       52.18       53.02      5.73 o
  -4   1  16      128.95      143.01      8.78 o
  -3   1  16      364.74      384.69     16.67 o
  -2   1  16      292.28      334.81     15.09 o
  -1   1  16      381.20      429.88     29.78 o
   0   1  16      166.60      191.72     16.40 o
   1   1  16       14.62       12.53      3.75 o
   2   1  16       46.96       61.15      5.66 o
   3   1  16       43.32       41.56      4.28 o
 -11   2  16        4.10        2.23      2.55 o
 -10   2  16      176.42      165.17      8.30 o
  -9   2  16       68.73       64.96      5.26 o
  -8   2  16        0.03       -2.22      2.22 o
  -7   2  16      402.55      435.30     17.89 o
  -6   2  16      271.32      302.94     14.65 o
  -5   2  16        9.88       12.34      3.13 o
  -4   2  16      328.94      386.31     20.07 o
  -3   2  16       42.82       42.88      4.58 o
  -2   2  16       17.35       16.00      3.36 o
  -1   2  16       58.69       69.01      5.58 o
   0   2  16        9.30        8.73      3.98 o
   1   2  16       72.82       78.62     11.47 o
   2   2  16      192.37      160.06      7.65 o
 -10   3  16      372.98      334.57     13.84 o
  -9   3  16       56.76       55.08      4.61 o
  -8   3  16       14.35        9.55      4.14 o
  -7   3  16        1.31       -2.23      3.50 o
  -6   3  16        8.43       17.52      4.78 o
  -5   3  16       22.30       18.25      2.65 o
  -4   3  16     1013.32     1061.55     55.74 o
  -3   3  16       11.08        4.14      3.82 o
  -2   3  16        2.11        8.28      4.14 o
  -1   3  16      121.06      152.56     11.78 o
   0   3  16        0.70        2.55      3.82 o
   1   3  16       14.63       18.15      4.46 o
  -8   4  16       12.60        6.05      3.18 o
  -7   4  16       49.75       52.55      6.05 o
  -6   4  16        6.20        3.50      3.18 o
  -5   4  16        0.51        1.27      2.87 o
  -4   4  16      285.88      282.51     17.20 o
  -3   4  16        0.69       -2.55      2.55 o
  -2   4  16       13.76       16.88      3.82 o
  -1   4  16        0.04       -2.87      2.87 o
 -11   1  17        9.60        6.05      3.50 o
 -10   1  17        1.22       -3.18      3.18 o
  -9   1  17       55.80       56.06      6.69 o
  -8   1  17       21.67       30.89      5.41 o
  -7   1  17       67.26       75.80      8.28 o
  -6   1  17       91.53       87.27      8.60 o
  -5   1  17       90.43      101.92      9.55 o
  -4   1  17        1.50        0.64      3.50 o
  -3   1  17      134.13      146.19     11.47 o
  -2   1  17        8.16        7.96      4.14 o
  -1   1  17       22.01       24.85      3.98 o
   0   1  17        0.10       -1.97      2.65 o
   1   1  17        2.13        7.58      2.89 o
   2   1  17        0.61        1.59      2.87 o
  -9   2  17       63.70       67.07      4.71 o
  -8   2  17       27.49       28.01      4.30 o
  -7   2  17       28.99       32.83      3.58 o
  -6   2  17        2.23        3.46      2.39 o
  -5   2  17        3.58        3.82      2.45 o
  -4   2  17       64.28       57.67      7.48 o
  -3   2  17       24.14       18.02      3.06 o
  -2   2  17      145.65      157.96      8.02 o
  -1   2  17        0.39       -0.06      2.17 o
   0   2  17        7.47        6.37      2.21 o
  -7   3  17        0.58       -2.87      2.87 o
  -5   3  17        0.30        3.18      3.18 o
  -4   3  17      177.59      198.11     13.38 o
  -3   3  17       89.97      100.33      9.24 o
  -9   0  18       74.01       61.79      7.01 o
  -8   0  18       26.11       30.58      5.41 o
  -7   0  18       87.44       93.64      8.92 o
  -6   0  18      297.81      298.11     18.15 o
  -5   0  18        5.17        7.01      3.82 o
  -3   0  18      135.77      151.60     11.78 o
  -2   0  18       19.91       18.47      5.10 o
  -1   0  18        0.04        0.32      4.14 o
  -7   1  18       15.58       27.39      4.78 o
  -6   1  18       20.35       23.98      3.44 o
  -5   1  18      102.56      102.40     13.85 o
  -4   1  18      190.25      199.38     18.79 o
  -3   1  18      199.63      223.90     14.33 o
  -2   1  18      117.47      138.87     10.19 o
  -1   1  18        3.39       10.19      3.82 o
 
